# Supplementary material for: N,N′-(Ethane-1,2-di­yl)bis­(4-chloro­benzene­sulfonamide)
Source: Acta Crystallogr Sect E Struct Rep Online. 2011 Aug 2;67(Pt 9):o2241. doi: 10.1107/S1600536811028443 (PMC3200590; doi:10.1107/S1600536811028443)
Supplement: Supplementary file 1 [file e-67-o2241-sup1.cif]

##############################################################################
#                                                                            #
# This CIF contains the data in a paper accepted for publication in          #
# Acta Crystallographica Section E. It conforms to the requirements of       #
# Notes for Authors for Acta Crystallographica Section E, and has been       #
# peer reviewed under the auspices of the IUCr Commission on Journals.       #
#                                                                            #
# Full details of the Crystallographic Information File format               #
# are given in the paper "The Crystallographic Information File (CIF):       #
# a New Standard Archive File for Crystallography" by S. R. Hall, F. H.      #
# Allen and I. D. Brown [Acta Cryst. (1991), A47, 655-685].                  #
#                                                                            #
# The current version of the core CIF dictionary is obtainable from          #
# ftp://ftp.iucr.org/pub/cif_core.dic.                                       #
#                                                                            #
# Software is freely available for graphical display of the structure(s)     #
# in this CIF. For information consult the CIF software page                 #
# http://www.iucr.org/resources/cif/software.                                #
#                                                                            #
# This file may be used for bona fide research purposes within the           #
# scientific community so long as proper attribution is given to the journal # 
# article from which it was obtained.                                        #
#                                                                            #
##############################################################################
data_global
_audit_creation_method     'form.cif (version 2.0)'
_journal_data_validation_number     ?
_journal_date_recd_electronic     2011-07-12
_journal_date_accepted     2011-07-15
_journal_name_full     'Acta Crystallographica, Section E'
_journal_year     2011
_journal_volume     67
_journal_issue      9
_journal_page_first     o2241
_journal_page_last     o2241
_journal_paper_category     QO
_journal_coeditor_code     LH5285
_publ_contact_author_name     'Prof. Fun, Hoong-Kun'
_publ_contact_author_address
;
      X-ray Crystallography Unit
      School of Physics
      Universiti Sains Malaysia
      11800 USM, Penang
      MALAYSIA
;
_publ_contact_author_email     'hkfun@usm.my'
_publ_contact_author_fax     '604 6579150'
_publ_contact_author_phone     '604 6533652'
_publ_section_title
;
<i>N</i>,<i>N</i>'-(Ethane-1,2-diyl)bis(4-chlorobenzenesulfonamide)
;
loop_
    _publ_author_name
    _publ_author_footnote
    _publ_author_address
    'Mohammad T. M. Al-Dajani' ?
;
      School of Pharmaceutical Sciences
      Universiti Sains Malaysia
      11800 USM, Penang
      Malaysia
;
    'Habibah A. Wahab' ?
;
      School of Pharmaceutical Sciences
      Universiti Sains Malaysia
      11800 USM, Penang
      Malaysia
;
    'Shaharum Shamsuddin' ?
;
      School of Pharmaceutical Sciences
      Universiti Sains Malaysia
      11800 USM, Penang
      Malaysia
;
    'Madhukar Hemamalini' ?
;
      X-ray Crystallography Unit
      School of Physics
      Universiti Sains Malaysia
      11800 USM, Penang
      Malaysia
;
    'Hoong-Kun Fun'
;
      Thomson Reuters ResearcherID: A-3561-2009.
;
;
      X-ray Crystallography Unit
      School of Physics
      Universiti Sains Malaysia
      11800 USM, Penang
      Malaysia
;
data_I
_audit_creation_method     SHELXL-97
_chemical_name_systematic
;
4-chloro-<i>N</i>-[2-(4-chlorobenzenesulfonamido)ethyl]benzenesulfonamide
;
_chemical_name_common
;
<i>N</i>,<i>N</i>'-(Ethane-1,2-diyl)bis(4-chlorobenzenesulfonamide)
;
_chemical_formula_moiety     'C14 H14 Cl2 N2 O4 S2'
_chemical_formula_sum     'C14 H14 Cl2 N2 O4 S2'
_chemical_formula_iupac     'C14 H14 Cl2 N2 O4 S2'
_chemical_formula_weight     409.29
_chemical_melting_point     ?
_symmetry_cell_setting     monoclinic
_symmetry_space_group_name_H-M     'P 21/c'
_symmetry_space_group_name_Hall     '-P 2ybc'
loop_
    _symmetry_equiv_pos_as_xyz
    'x, y, z'
    '-x, y+1/2, -z+1/2'
    '-x, -y, -z'
    'x, -y-1/2, z-1/2'
_cell_length_a     13.2640(5)
_cell_length_b     5.3390(2)
_cell_length_c     13.1792(5)
_cell_angle_alpha     90.00
_cell_angle_beta     110.2700(10)
_cell_angle_gamma     90.00
_cell_volume     875.51(6)
_cell_formula_units_Z     2
_cell_measurement_reflns_used     9471
_cell_measurement_theta_min     3.27
_cell_measurement_theta_max     33.49
_cell_measurement_temperature     296(2)
_exptl_crystal_description     plate
_exptl_crystal_colour     colourless
_exptl_crystal_size_max     0.86
_exptl_crystal_size_mid     0.42
_exptl_crystal_size_min     0.13
_exptl_crystal_density_diffrn     1.553
_exptl_crystal_density_meas     ?
_exptl_crystal_density_method     'not measured'
_exptl_crystal_F_000     420
_exptl_absorpt_coefficient_mu     0.630
_exptl_absorpt_correction_type     multi-scan
_exptl_absorpt_process_details     '(SADABS; Bruker, 2009)'
_exptl_absorpt_correction_T_min     0.6132
_exptl_absorpt_correction_T_max     0.9254
_exptl_special_details
;
;
_diffrn_ambient_temperature     296(2)
_diffrn_radiation_type     MoK\a
_diffrn_radiation_wavelength     0.71073
_diffrn_radiation_source     'fine-focus sealed tube'
_diffrn_radiation_monochromator     graphite
_diffrn_measurement_device_type
;
Bruker APEXII DUO CCD area-detector
;
_diffrn_measurement_method     '\f and \w'
_diffrn_detector_area_resol_mean     .
_diffrn_reflns_number     25142
_diffrn_reflns_av_R_equivalents     0.0317
_diffrn_reflns_av_sigmaI/netI     0.0211
_diffrn_reflns_theta_min     3.13
_diffrn_reflns_theta_max     34.46
_diffrn_reflns_theta_full     34.46
_diffrn_measured_fraction_theta_max     0.996
_diffrn_measured_fraction_theta_full     0.996
_diffrn_reflns_limit_h_min     -21
_diffrn_reflns_limit_h_max     21
_diffrn_reflns_limit_k_min     -8
_diffrn_reflns_limit_k_max     8
_diffrn_reflns_limit_l_min     -19
_diffrn_reflns_limit_l_max     20
_diffrn_standards_number     0
_diffrn_standards_interval_count     .
_diffrn_standards_interval_time     .
_diffrn_standards_decay_%     ?
_refine_special_details
;
 Refinement of F^2^ against ALL reflections.  The weighted R-factor wR and
 goodness of fit S are based on F^2^, conventional R-factors R are based
 on F, with F set to zero for negative F^2^. The threshold expression of
 F^2^ > 2\s(F^2^) is used only for calculating R-factors(gt) etc. and is
 not relevant to the choice of reflections for refinement.  R-factors based
 on F^2^ are statistically about twice as large as those based on F, and R-
 factors based on ALL data will be even larger.
;
_reflns_number_total     3689
_reflns_number_gt     2869
_reflns_threshold_expression     I>2\s(I)
_refine_ls_structure_factor_coef     Fsqd
_refine_ls_matrix_type     full
_refine_ls_R_factor_all     0.0681
_refine_ls_R_factor_gt     0.0544
_refine_ls_wR_factor_gt     0.1587
_refine_ls_wR_factor_ref     0.1754
_refine_ls_goodness_of_fit_ref     1.027
_refine_ls_restrained_S_all     1.027
_refine_ls_number_reflns     3689
_refine_ls_number_parameters     114
_refine_ls_number_restraints     0
_refine_ls_hydrogen_treatment     mixed
_refine_ls_weighting_scheme     calc
_refine_ls_weighting_details
         'calc w=1/[\s^2^(Fo^2^)+(0.0979P)^2^+0.2210P] where P=(Fo^2^+2Fc^2^)/3'
_atom_sites_solution_hydrogens     geom
_atom_sites_solution_primary     direct
_atom_sites_solution_secondary     difmap
_refine_ls_shift/su_max     ?
_refine_ls_shift/su_max_lt     0.001
_refine_ls_shift/su_mean     0.001
_refine_diff_density_max     0.837
_refine_diff_density_min     -0.711
_refine_ls_extinction_method     'SHELXTL (Sheldrick, 2008)'
_refine_ls_extinction_coef     0.037(6)
_refine_ls_extinction_expression
                                  'Fc^*^=kFc[1+0.001xFc^2^\l^3^/sin(2\q)]^-1/4^'
loop_
    _atom_type_symbol
    _atom_type_description
    _atom_type_scat_dispersion_real
    _atom_type_scat_dispersion_imag
    _atom_type_scat_source
    'C' 'C' 0.0033 0.0016
                         'International Tables Vol C Tables 4.2.6.8 and 6.1.1.4'
    'H' 'H' 0.0000 0.0000
                         'International Tables Vol C Tables 4.2.6.8 and 6.1.1.4'
    'N' 'N' 0.0061 0.0033
                         'International Tables Vol C Tables 4.2.6.8 and 6.1.1.4'
    'O' 'O' 0.0106 0.0060
                         'International Tables Vol C Tables 4.2.6.8 and 6.1.1.4'
    'S' 'S' 0.1246 0.1234
                         'International Tables Vol C Tables 4.2.6.8 and 6.1.1.4'
    'Cl' 'Cl' 0.1484 0.1585
                         'International Tables Vol C Tables 4.2.6.8 and 6.1.1.4'
_computing_data_collection     'APEX2 (Bruker, 2009)'
_computing_cell_refinement     'SAINT (Bruker, 2009)'
_computing_data_reduction     'SAINT (Bruker, 2009)'
_computing_structure_solution     'SHELXTL (Sheldrick, 2008)'
_computing_structure_refinement     'SHELXTL (Sheldrick, 2008)'
_computing_molecular_graphics     'SHELXTL (Sheldrick, 2008)'
_computing_publication_material
                             'SHELXTL (Sheldrick, 2008) and PLATON (Spek, 2009)'
loop_
    _atom_site_type_symbol
    _atom_site_label
    _atom_site_fract_x
    _atom_site_fract_y
    _atom_site_fract_z
    _atom_site_U_iso_or_equiv
    _atom_site_adp_type
    _atom_site_calc_flag
    _atom_site_refinement_flags
    _atom_site_occupancy
    _atom_site_symmetry_multiplicity
    _atom_site_disorder_assembly
    _atom_site_disorder_group
    Cl Cl1 0.05348(6) 1.46054(14) 0.19657(6) 0.0881(2) Uani d . 1 1 . .
    S S1 0.35715(3) 0.67863(7) 0.09928(3) 0.04701(14) Uani d . 1 1 . .
    O O1 0.30882(14) 0.5925(3) -0.00946(11) 0.0722(4) Uani d . 1 1 . .
    O O2 0.39055(12) 0.5017(2) 0.18611(12) 0.0615(3) Uani d . 1 1 . .
    N N1 0.46306(13) 0.8326(3) 0.10557(14) 0.0537(3) Uani d . 1 1 . .
    C C1 0.18737(14) 1.0017(4) 0.04025(13) 0.0572(4) Uani d . 1 1 . .
    H H1A 0.1784 0.9592 -0.0308 0.069 Uiso calc R 1 1 . .
    C C2 0.12110(16) 1.1788(4) 0.06200(16) 0.0648(5) Uani d . 1 1 . .
    H H2A 0.0680 1.2581 0.0056 0.078 Uiso calc R 1 1 . .
    C C3 0.13465(14) 1.2362(4) 0.16811(17) 0.0564(4) Uani d . 1 1 . .
    C C4 0.21201(17) 1.1220(4) 0.25315(15) 0.0602(4) Uani d . 1 1 . .
    H H4A 0.2191 1.1612 0.3240 0.072 Uiso calc R 1 1 . .
    C C5 0.27916(15) 0.9482(4) 0.23194(12) 0.0543(4) Uani d . 1 1 . .
    H H5A 0.3325 0.8707 0.2888 0.065 Uiso calc R 1 1 . .
    C C6 0.26714(11) 0.8888(3) 0.12547(11) 0.0428(3) Uani d . 1 1 . .
    C C7 0.45903(17) 1.0240(4) 0.02466(18) 0.0635(5) Uani d . 1 1 . .
    H H7A 0.4710 1.1877 0.0587 0.076 Uiso calc R 1 1 . .
    H H7B 0.3884 1.0241 -0.0311 0.076 Uiso calc R 1 1 . .
    H H1N1 0.496(2) 0.868(6) 0.166(2) 0.076(8) Uiso d . 1 1 . .
loop_
    _atom_site_aniso_label
    _atom_site_aniso_U_11
    _atom_site_aniso_U_22
    _atom_site_aniso_U_33
    _atom_site_aniso_U_12
    _atom_site_aniso_U_13
    _atom_site_aniso_U_23
    Cl1 0.0889(4) 0.0823(4) 0.1081(5) 0.0331(3) 0.0532(4) 0.0217(3)
    S1 0.0555(2) 0.0437(2) 0.03914(19) -0.00060(14) 0.01292(15) -0.00090(12)
    O1 0.0873(10) 0.0712(9) 0.0468(6) 0.0035(8) 0.0090(6) -0.0168(6)
    O2 0.0717(8) 0.0495(7) 0.0620(7) 0.0049(6) 0.0214(6) 0.0146(5)
    N1 0.0538(7) 0.0590(8) 0.0516(7) 0.0028(6) 0.0226(6) 0.0065(6)
    C1 0.0508(8) 0.0756(12) 0.0390(7) 0.0038(7) 0.0079(6) 0.0079(7)
    C2 0.0524(9) 0.0799(13) 0.0563(9) 0.0152(8) 0.0113(7) 0.0193(9)
    C3 0.0522(8) 0.0566(9) 0.0653(10) 0.0068(7) 0.0265(7) 0.0122(8)
    C4 0.0711(11) 0.0637(10) 0.0484(8) 0.0112(9) 0.0241(8) 0.0060(7)
    C5 0.0620(9) 0.0605(9) 0.0374(6) 0.0110(7) 0.0135(6) 0.0078(6)
    C6 0.0431(6) 0.0460(7) 0.0366(5) -0.0031(5) 0.0104(5) 0.0047(5)
    C7 0.0724(11) 0.0577(10) 0.0775(12) 0.0207(8) 0.0477(10) 0.0202(9)
_geom_special_details
;
 All s.u.'s (except the s.u. in the dihedral angle between two l.s. planes)
 are estimated using the full covariance matrix.  The cell s.u.'s are taken
 into account individually in the estimation of s.u.'s in distances, angles
 and torsion angles; correlations between s.u.'s in cell parameters are only
 used when they are defined by crystal symmetry.  An approximate (isotropic)
 treatment of cell s.u.'s is used for estimating s.u.'s involving l.s. planes.
;
loop_
    _geom_bond_atom_site_label_1
    _geom_bond_atom_site_label_2
    _geom_bond_site_symmetry_2
    _geom_bond_distance
    _geom_bond_publ_flag
    Cl1 C3 . 1.7359(19) ?
    S1 O1 . 1.4282(14) ?
    S1 O2 . 1.4308(13) ?
    S1 N1 . 1.6048(16) ?
    S1 C6 . 1.7574(16) ?
    N1 C7 . 1.465(2) ?
    N1 H1N1 . 0.78(3) ?
    C1 C6 . 1.386(2) ?
    C1 C2 . 1.387(3) ?
    C1 H1A . 0.9300 ?
    C2 C3 . 1.381(3) ?
    C2 H2A . 0.9300 ?
    C3 C4 . 1.373(3) ?
    C4 C5 . 1.380(3) ?
    C4 H4A . 0.9300 ?
    C5 C6 . 1.393(2) ?
    C5 H5A . 0.9300 ?
    C7 C7 3_675 1.469(3) ?
    C7 H7A . 0.9700 ?
    C7 H7B . 0.9700 ?
loop_
    _geom_angle_atom_site_label_1
    _geom_angle_atom_site_label_2
    _geom_angle_atom_site_label_3
    _geom_angle_site_symmetry_1
    _geom_angle_site_symmetry_3
    _geom_angle
    _geom_angle_publ_flag
    O1 S1 O2 . . 119.79(10) ?
    O1 S1 N1 . . 107.30(10) ?
    O2 S1 N1 . . 105.90(9) ?
    O1 S1 C6 . . 107.66(8) ?
    O2 S1 C6 . . 107.92(8) ?
    N1 S1 C6 . . 107.76(8) ?
    C7 N1 S1 . . 120.62(14) ?
    C7 N1 H1N1 . . 116(2) ?
    S1 N1 H1N1 . . 110(2) ?
    C6 C1 C2 . . 119.32(16) ?
    C6 C1 H1A . . 120.3 ?
    C2 C1 H1A . . 120.3 ?
    C3 C2 C1 . . 119.42(16) ?
    C3 C2 H2A . . 120.3 ?
    C1 C2 H2A . . 120.3 ?
    C4 C3 C2 . . 121.75(18) ?
    C4 C3 Cl1 . . 118.31(16) ?
    C2 C3 Cl1 . . 119.94(14) ?
    C3 C4 C5 . . 119.05(17) ?
    C3 C4 H4A . . 120.5 ?
    C5 C4 H4A . . 120.5 ?
    C4 C5 C6 . . 120.03(15) ?
    C4 C5 H5A . . 120.0 ?
    C6 C5 H5A . . 120.0 ?
    C1 C6 C5 . . 120.40(16) ?
    C1 C6 S1 . . 119.90(12) ?
    C5 C6 S1 . . 119.66(11) ?
    N1 C7 C7 . 3_675 110.75(19) ?
    N1 C7 H7A . . 109.5 ?
    C7 C7 H7A 3_675 . 109.5 ?
    N1 C7 H7B . . 109.5 ?
    C7 C7 H7B 3_675 . 109.5 ?
    H7A C7 H7B . . 108.1 ?
loop_
    _geom_torsion_atom_site_label_1
    _geom_torsion_atom_site_label_2
    _geom_torsion_atom_site_label_3
    _geom_torsion_atom_site_label_4
    _geom_torsion_site_symmetry_1
    _geom_torsion_site_symmetry_2
    _geom_torsion_site_symmetry_3
    _geom_torsion_site_symmetry_4
    _geom_torsion
    _geom_torsion_publ_flag
    O1 S1 N1 C7 . . . . 48.19(17) ?
    O2 S1 N1 C7 . . . . 177.22(15) ?
    C6 S1 N1 C7 . . . . -67.49(16) ?
    C6 C1 C2 C3 . . . . -1.0(3) ?
    C1 C2 C3 C4 . . . . -0.2(3) ?
    C1 C2 C3 Cl1 . . . . 179.13(16) ?
    C2 C3 C4 C5 . . . . 1.1(3) ?
    Cl1 C3 C4 C5 . . . . -178.26(16) ?
    C3 C4 C5 C6 . . . . -0.7(3) ?
    C2 C1 C6 C5 . . . . 1.4(3) ?
    C2 C1 C6 S1 . . . . -176.04(15) ?
    C4 C5 C6 C1 . . . . -0.5(3) ?
    C4 C5 C6 S1 . . . . 176.93(15) ?
    O1 S1 C6 C1 . . . . -20.18(17) ?
    O2 S1 C6 C1 . . . . -150.79(14) ?
    N1 S1 C6 C1 . . . . 95.26(15) ?
    O1 S1 C6 C5 . . . . 162.35(16) ?
    O2 S1 C6 C5 . . . . 31.74(16) ?
    N1 S1 C6 C5 . . . . -82.21(15) ?
    S1 N1 C7 C7 . . . 3_675 -126.2(2) ?
loop_
    _geom_hbond_atom_site_label_D
    _geom_hbond_atom_site_label_H
    _geom_hbond_atom_site_label_A
    _geom_hbond_site_symmetry_A
    _geom_hbond_distance_DH
    _geom_hbond_distance_HA
    _geom_hbond_distance_DA
    _geom_hbond_angle_DHA
    _geom_hbond_publ_flag
    N1 H1N1 O2 2_655 0.79(3) 2.13(3) 2.903(2) 167(3) yes
    C4 H4A O1 4_576 0.93 2.50 3.157(2) 127 yes
