# Supplementary material for: N,N′-(Ethane-1,2-di­yl)bis­(4-chloro­benzene­sulfonamide)
Source: Acta Crystallogr Sect E Struct Rep Online. 2011 Aug 2;67(Pt 9):o2241. doi: 10.1107/S1600536811028443 (PMC3200590; doi:10.1107/S1600536811028443)
Supplement: Supplementary file 2 [file e-67-o2241-Isup2.hkl]

#
# h,k,l, Fc-squared, Fo-squared, sigma(Fo-squared) and status flag
#
data_I
_shelx_title ' nnsam in P2(1)/c (R.T.)'
_shelx_refln_list_code          4
_shelx_F_calc_maximum      176.18
_exptl_crystal_F_000       420.00
_reflns_d_resolution_high  0.6280
 
loop_
 _symmetry_equiv_pos_as_xyz
 'x, y, z'
 '-x, y+1/2, -z+1/2'
 '-x, -y, -z'
 'x, -y-1/2, z-1/2'
 
_cell_length_a    13.2640
_cell_length_b     5.3390
_cell_length_c    13.1792
_cell_angle_alpha  90.000
_cell_angle_beta  110.270
_cell_angle_gamma  90.000
 
_shelx_F_squared_multiplier     1.000
 
loop_
 _refln_index_h
 _refln_index_k
 _refln_index_l
 _refln_F_squared_calc
 _refln_F_squared_meas
 _refln_F_squared_sigma
 _refln_observed_status
   2   0   0      162.99      149.16      4.23 o
   3   0   0     1234.91     1330.80     36.21 o
   4   0   0      589.15      540.61     14.92 o
   5   0   0      177.81      144.89      2.66 o
   6   0   0       55.26       54.22      0.78 o
   7   0   0      681.56      586.00      6.59 o
   8   0   0        0.05        0.20      0.12 o
   9   0   0      146.16      144.32      1.61 o
  10   0   0      408.14      384.19      3.57 o
  11   0   0       96.57       98.11      1.35 o
  12   0   0      353.75      354.35      4.88 o
  13   0   0       56.62       58.52      1.21 o
  14   0   0       12.57       13.68      0.78 o
  15   0   0       21.31       22.46      0.90 o
  16   0   0        0.19       -0.15      0.47 o
  17   0   0       11.02       13.89      1.15 o
  18   0   0        2.14        1.72      0.55 o
  19   0   0        0.14        0.66      0.77 o
   1   1   0      917.87     1060.52     15.61 o
   2   1   0    13195.49    15660.98    385.56 o
   3   1   0      157.80      201.10      2.23 o
   4   1   0      541.80      544.66      4.90 o
   5   1   0      215.56      180.58      1.95 o
   6   1   0       14.04        8.59      0.29 o
   7   1   0       70.37       80.77      0.79 o
   8   1   0      276.92      283.74      2.15 o
   9   1   0      107.80      110.31      0.99 o
  10   1   0      376.68      385.53      2.96 o
  11   1   0       63.46       65.33      0.79 o
  12   1   0      140.64      132.70      1.41 o
  13   1   0        0.76        0.90      0.24 o
  14   1   0        5.21        4.21      0.32 o
  15   1   0       17.39       15.83      0.93 o
  16   1   0        4.73        5.57      0.38 o
  17   1   0        0.04        0.19      0.40 o
  18   1   0        0.09       -0.30      0.38 o
  19   1   0        2.43        3.59      0.95 o
   0   2   0     2062.58     2222.36     32.58 o
   1   2   0      213.83      182.28      2.56 o
   2   2   0      130.27      121.73      1.69 o
   3   2   0      202.57      202.34      1.72 o
   4   2   0      767.73      820.90      6.18 o
   5   2   0      100.50      113.89      0.92 o
   6   2   0      574.04      592.55      3.59 o
   7   2   0        1.16        2.70      0.14 o
   8   2   0      800.18      788.90      5.83 o
   9   2   0      563.63      549.39      4.05 o
  10   2   0       72.91       62.10      0.70 o
  11   2   0        8.73        8.73      0.32 o
  12   2   0        0.01        0.03      0.18 o
  13   2   0        5.57        5.35      0.34 o
  14   2   0       31.03       29.12      0.61 o
  15   2   0        5.27        5.86      0.35 o
  16   2   0        1.35        2.51      0.34 o
  17   2   0        1.30        1.03      0.41 o
  18   2   0        5.22        6.00      0.73 o
  19   2   0        0.01        0.31      0.78 o
   1   3   0      232.24      249.83      1.73 o
   2   3   0       23.78       40.31      0.43 o
   3   3   0      424.03      464.87      2.98 o
   4   3   0        7.02        3.88      0.14 o
   5   3   0      102.78      101.65      0.85 o
   6   3   0      929.02      892.16      7.24 o
   7   3   0      152.59      155.09      1.32 o
   8   3   0       65.47       66.32      0.71 o
   9   3   0       15.79       11.58      0.33 o
  10   3   0        0.89        1.30      0.20 o
  11   3   0        0.12        0.83      0.25 o
  12   3   0        0.00        0.62      0.36 o
  13   3   0        1.34        0.22      0.26 o
  14   3   0        0.30       -0.30      0.30 o
  15   3   0        0.58        0.70      0.32 o
  16   3   0        9.09        7.27      0.51 o
  17   3   0        1.23        0.68      0.50 o
  18   3   0        0.00       -0.11      0.50 o
   0   4   0       45.66       37.18      0.65 o
   1   4   0       61.22       43.08      0.49 o
   2   4   0      198.12      178.00      1.39 o
   3   4   0       41.25       45.53      0.52 o
   4   4   0      147.00      140.80      1.12 o
   5   4   0       14.08        9.08      0.25 o
   6   4   0       34.30       31.29      0.55 o
   7   4   0        0.07        0.36      0.16 o
   8   4   0       33.62       45.69      0.78 o
   9   4   0       44.98       51.03      0.86 o
  10   4   0        0.11        0.14      0.25 o
  11   4   0        8.10       13.18      0.50 o
  12   4   0        0.39        1.12      0.30 o
  13   4   0        9.68       11.87      0.56 o
  14   4   0        0.05       -0.20      0.34 o
  15   4   0        2.80        2.90      0.52 o
  16   4   0        3.89        5.62      0.96 o
  17   4   0        0.44        0.92      0.52 o
   1   5   0       53.45       46.30      0.57 o
   2   5   0       18.77       12.82      0.34 o
   3   5   0      188.22      185.89      1.70 o
   4   5   0       27.47       26.25      0.55 o
   5   5   0        0.32        0.16      0.19 o
   6   5   0       44.82       49.03      0.89 o
   7   5   0       49.18       44.30      0.76 o
   8   5   0        8.31       10.07      0.43 o
   9   5   0       89.94       93.63      2.13 o
  10   5   0        8.39       10.20      0.47 o
  11   5   0        4.81        6.11      0.49 o
  12   5   0        0.01        0.21      0.40 o
  13   5   0        7.77        7.75      0.64 o
  14   5   0        2.24        4.20      0.79 o
  15   5   0        0.04        0.32      0.50 o
  16   5   0        0.44        0.11      0.48 o
   0   6   0      117.59      120.53      2.02 o
   1   6   0       74.94       74.50      1.02 o
   2   6   0        6.91        7.23      0.42 o
   3   6   0       14.72       14.94      0.48 o
   4   6   0       88.45       93.08      1.36 o
   5   6   0        9.76        9.16      0.41 o
   6   6   0        1.56        1.28      0.35 o
   7   6   0       67.33       73.20      2.35 o
   8   6   0        1.46        1.61      0.47 o
   9   6   0        1.94        1.50      0.47 o
  10   6   0        5.20        6.18      0.61 o
  11   6   0       17.61       15.20      1.15 o
  12   6   0        0.69        0.09      0.45 o
  13   6   0        0.34        0.42      0.46 o
  14   6   0        1.06        1.73      0.56 o
   1   7   0       11.21       11.49      0.59 o
   2   7   0       27.92       33.06      0.87 o
   3   7   0        2.74        1.78      0.43 o
   4   7   0        0.44       -0.08      0.45 o
   5   7   0       40.30       42.74      1.75 o
   6   7   0        6.44        5.59      0.63 o
   7   7   0        0.05       -0.41      0.41 o
   8   7   0        7.83        6.63      0.63 o
   9   7   0        4.83        5.43      0.61 o
  10   7   0        0.03       -0.12      0.51 o
  11   7   0        0.01        0.33      0.66 o
   0   8   0        1.96        1.88      0.59 o
   1   8   0        1.49        0.58      0.41 o
   2   8   0        0.11        0.35      0.40 o
   3   8   0        7.09        6.44      0.63 o
   4   8   0        1.61        1.04      0.53 o
   5   8   0        0.05       -0.47      0.47 o
   6   8   0        3.82        3.82      0.62 o
 -19   1   1        0.03        0.46      0.57 o
 -18   1   1        0.01        0.02      0.45 o
 -17   1   1        1.01        1.02      0.34 o
 -16   1   1        9.64       10.33      0.46 o
 -15   1   1       39.94       38.31      0.75 o
 -14   1   1       21.76       23.26      0.55 o
 -13   1   1        3.52        4.54      0.28 o
 -12   1   1       51.82       54.20      1.03 o
 -11   1   1      235.97      225.73      1.77 o
 -10   1   1       26.47       24.13      0.38 o
  -9   1   1        1.57        1.11      0.11 o
  -8   1   1       59.58       59.06      0.55 o
  -7   1   1      127.94      119.50      0.96 o
  -6   1   1     2870.46     3070.87     30.60 o
  -5   1   1        1.60        2.31      0.11 o
  -4   1   1      133.54      119.45      1.36 o
  -2   1   1       99.51      134.60      1.63 o
  -1   1   1       12.80       22.67      0.42 o
   0   1   1       12.25        9.76      0.36 o
   1   1   1      261.22      313.69      3.69 o
   2   1   1        1.97        2.23      0.12 o
   3   1   1       34.97       29.76      0.46 o
   4   1   1     3281.77     3374.49     34.36 o
   5   1   1        7.10        5.09      0.25 o
   6   1   1     1571.13     1583.35     12.92 o
   7   1   1      234.43      256.17      2.04 o
   8   1   1       27.10       26.74      0.35 o
   9   1   1       53.23       54.04      0.61 o
  10   1   1        0.82        1.44      0.23 o
  11   1   1        3.01        2.27      0.23 o
  12   1   1       44.28       50.00      0.76 o
  13   1   1       15.09       17.99      0.52 o
  14   1   1       14.61       20.32      0.57 o
  15   1   1        2.90        3.35      0.33 o
  16   1   1        3.54        3.46      0.37 o
  17   1   1        0.02       -0.22      0.35 o
  18   1   1        0.41        0.27      0.54 o
  19   1   1        0.67        1.02      0.81 o
 -19   2   1        0.03       -0.08      0.71 o
 -18   2   1        6.45        7.27      0.69 o
 -17   2   1        0.20        0.26      0.33 o
 -16   2   1       17.26       18.83      1.02 o
 -15   2   1       14.96       18.31      0.62 o
 -14   2   1       16.93       20.60      0.60 o
 -13   2   1       21.93       19.54      0.53 o
 -12   2   1        7.25        9.80      0.31 o
 -11   2   1        5.10        4.54      0.21 o
 -10   2   1        0.69       -0.12      0.12 o
  -9   2   1      129.30      114.17      0.95 o
  -8   2   1      453.96      413.84      2.97 o
  -7   2   1      240.43      235.08      1.64 o
  -6   2   1       39.78       38.96      0.38 o
  -5   2   1     3093.58     3339.88     26.78 o
  -4   2   1     2707.11     3102.58     20.23 o
  -3   2   1      369.80      464.94      3.69 o
  -2   2   1       27.97       17.14      0.32 o
  -1   2   1     1411.92     1619.24     16.20 o
   0   2   1       54.37       73.72      0.75 o
   1   2   1      338.55      313.93      3.06 o
   2   2   1     1915.67     2037.53     17.64 o
   3   2   1        6.47        3.84      0.12 o
   4   2   1      146.01      200.27      1.39 o
   5   2   1      445.11      474.34      3.19 o
   6   2   1      160.74      172.24      1.16 o
   7   2   1      276.19      301.04      2.06 o
   8   2   1       19.27       19.59      0.35 o
   9   2   1      240.83      225.56      1.94 o
  10   2   1       31.48       25.21      0.46 o
  11   2   1        4.27        2.83      0.24 o
  12   2   1       11.33        9.83      0.38 o
  13   2   1        9.49       13.79      0.47 o
  14   2   1       27.51       25.90      0.76 o
  15   2   1        0.42        0.10      0.28 o
  16   2   1        6.87        9.05      0.57 o
  17   2   1        9.38        8.75      0.56 o
  18   2   1        0.01       -0.51      0.79 o
 -18   3   1        2.65        2.48      1.42 o
 -17   3   1        4.35        5.01      0.52 o
 -16   3   1        8.39        8.48      0.54 o
 -15   3   1        0.00        1.03      0.37 o
 -14   3   1       40.91       45.60      1.01 o
 -13   3   1       10.37        9.41      0.42 o
 -12   3   1      127.22      136.57      1.58 o
 -11   3   1       60.68       69.67      0.92 o
 -10   3   1       30.17       30.44      0.52 o
  -9   3   1      108.75      119.42      1.20 o
  -8   3   1       24.30       23.17      0.40 o
  -7   3   1      162.46      168.30      2.17 o
  -6   3   1      233.74      253.36      2.61 o
  -5   3   1      163.09      154.73      1.22 o
  -4   3   1      133.31       98.62      0.76 o
  -3   3   1       10.06        9.39      0.23 o
  -2   3   1     1163.50     1173.43      7.94 o
  -1   3   1      616.78      612.09      3.84 o
   0   3   1      137.79      124.54      0.95 o
   1   3   1       55.63       48.65      0.46 o
   2   3   1        8.71       10.16      0.22 o
   3   3   1     1105.28     1106.39      7.01 o
   4   3   1      182.82      158.51      1.14 o
   5   3   1     1252.24     1238.50      8.07 o
   6   3   1      343.59      346.46      2.25 o
   7   3   1      241.85      243.76      2.23 o
   8   3   1       24.16       34.30      0.55 o
   9   3   1        3.61        3.98      0.22 o
  10   3   1       27.64       29.76      0.66 o
  11   3   1      105.39      104.18      1.27 o
  12   3   1       64.98       72.65      1.08 o
  13   3   1        5.26        6.98      0.39 o
  14   3   1        2.18        1.87      0.33 o
  15   3   1       35.94       40.56      1.31 o
  16   3   1        3.86        3.63      0.49 o
  17   3   1        0.01       -0.41      0.59 o
  18   3   1        3.22        3.42      0.95 o
 -17   4   1        0.04       -0.46      0.46 o
 -16   4   1        6.15        5.87      0.53 o
 -15   4   1        4.83        5.84      0.49 o
 -14   4   1       18.25       17.73      0.91 o
 -13   4   1        0.85        1.79      0.37 o
 -12   4   1       95.25       96.19      1.97 o
 -11   4   1       12.71       17.11      0.56 o
 -10   4   1       71.26       67.40      1.57 o
  -9   4   1      211.74      203.63      3.06 o
  -8   4   1       26.89       28.20      0.47 o
  -7   4   1        2.83        3.33      0.20 o
  -6   4   1      176.35      184.11      1.52 o
  -5   4   1      178.65      158.56      1.28 o
  -4   4   1      244.43      249.85      1.88 o
  -3   4   1      108.87       94.64      1.17 o
  -2   4   1        8.32        7.20      0.23 o
  -1   4   1       27.30       24.93      0.46 o
   0   4   1      676.20      706.59      4.57 o
   1   4   1      385.51      412.23      2.80 o
   2   4   1       36.22       36.94      0.77 o
   3   4   1      755.07      738.13      5.01 o
   4   4   1       26.35       19.92      0.45 o
   5   4   1      200.33      206.91      1.69 o
   6   4   1      211.85      215.12      1.88 o
   7   4   1      129.58      139.03      1.59 o
   8   4   1        1.17        1.02      0.20 o
   9   4   1       17.58       17.17      0.58 o
  10   4   1       60.68       56.74      0.94 o
  11   4   1        7.93        7.81      0.40 o
  12   4   1        5.17        7.38      0.48 o
  13   4   1       68.43       65.72      1.22 o
  14   4   1        0.31        0.34      0.35 o
  15   4   1        0.00       -0.04      0.48 o
  16   4   1        3.23        3.28      0.60 o
  17   4   1        2.59        2.08      0.55 o
 -16   5   1        0.15       -0.22      0.48 o
 -15   5   1        0.18        0.16      0.48 o
 -14   5   1        2.93        0.97      0.41 o
 -13   5   1       10.27       11.33      0.76 o
 -12   5   1        4.49        3.14      0.53 o
 -11   5   1        0.03       -0.06      0.33 o
 -10   5   1       77.85       81.64      2.62 o
  -9   5   1        7.50        7.38      0.46 o
  -8   5   1       12.92       12.18      0.59 o
  -7   5   1      153.44      157.20      1.66 o
  -6   5   1       58.03       58.17      0.89 o
  -5   5   1        0.87        0.27      0.17 o
  -4   5   1        4.38        6.43      0.32 o
  -3   5   1      214.80      220.58      1.94 o
  -2   5   1      122.72      136.10      1.32 o
  -1   5   1       44.26       40.08      0.59 o
   0   5   1        9.96        9.37      0.32 o
   1   5   1      240.37      250.03      2.15 o
   2   5   1       26.32       22.57      0.59 o
   3   5   1       51.63       53.02      0.67 o
   4   5   1      117.35      127.90      1.30 o
   5   5   1       20.07       19.29      0.45 o
   6   5   1       70.90       75.54      1.03 o
   7   5   1       12.49       11.50      0.44 o
   8   5   1       67.84       63.92      1.06 o
   9   5   1        8.61        8.57      0.49 o
  10   5   1        2.14        2.70      0.39 o
  11   5   1       27.92       27.84      0.81 o
  12   5   1        0.86        0.60      0.35 o
  13   5   1        0.03       -0.03      0.39 o
  14   5   1        9.36        9.86      0.72 o
  15   5   1        1.78        2.08      0.58 o
 -14   6   1        0.31        0.43      0.50 o
 -13   6   1        0.00       -0.43      0.43 o
 -12   6   1        0.03        0.40      0.44 o
 -11   6   1        3.75        2.62      0.53 o
 -10   6   1        1.40        0.78      0.37 o
  -9   6   1        1.07        0.28      0.52 o
  -8   6   1       36.06       37.85      1.61 o
  -7   6   1        5.32        6.06      0.76 o
  -6   6   1        8.58        9.26      0.51 o
  -5   6   1        2.83        4.90      0.47 o
  -4   6   1        8.85        9.08      0.44 o
  -3   6   1        0.30       -0.25      0.25 o
  -2   6   1        2.06        1.94      0.30 o
  -1   6   1       67.37       68.66      1.08 o
   0   6   1        0.86        0.66      0.28 o
   1   6   1        1.23        1.38      0.29 o
   2   6   1       24.69       22.96      0.62 o
   3   6   1        0.04       -0.11      0.31 o
   4   6   1       18.03       14.18      0.71 o
   5   6   1        7.13        5.30      0.40 o
   6   6   1        1.19        1.71      0.34 o
   7   6   1        0.12        0.10      0.31 o
   8   6   1        3.68        5.07      0.47 o
   9   6   1       21.86       20.85      0.90 o
  10   6   1        1.29        0.74      0.45 o
  11   6   1        3.05        3.34      0.55 o
  12   6   1        5.00        3.22      0.76 o
  13   6   1        0.51        0.02      1.34 o
 -11   7   1        0.71        0.42      0.53 o
 -10   7   1        0.52        1.33      0.56 o
  -9   7   1        1.09        0.04      0.44 o
  -8   7   1        2.43        1.90      0.48 o
  -7   7   1        6.08        6.17      0.72 o
  -6   7   1        0.83        0.47      0.44 o
  -5   7   1        0.80        0.83      0.44 o
  -4   7   1        1.20        0.77      0.39 o
  -3   7   1        2.02        2.10      0.39 o
  -2   7   1        0.68        0.12      0.29 o
  -1   7   1        1.38        1.11      0.30 o
   0   7   1        1.14        0.48      0.29 o
   1   7   1        0.54        0.46      0.36 o
   2   7   1        0.37        0.35      0.38 o
   3   7   1        1.38        1.37      0.41 o
   4   7   1        1.80        2.59      0.46 o
   5   7   1        1.21        1.19      0.44 o
   6   7   1        0.00        0.22      0.39 o
   7   7   1        2.75        1.70      0.49 o
   8   7   1        0.71        0.72      0.47 o
   9   7   1        0.01       -0.11      0.50 o
  10   7   1        1.36        0.26      0.54 o
  -6   8   1        0.07       -0.07      0.50 o
  -5   8   1        1.07        0.58      0.50 o
  -4   8   1        0.12       -0.41      0.41 o
  -3   8   1        0.38       -0.42      0.42 o
  -2   8   1        0.12       -0.38      0.38 o
  -1   8   1        3.09        3.51      0.48 o
   0   8   1        0.00        0.36      0.40 o
   1   8   1        0.09       -0.14      0.39 o
   2   8   1        3.34        2.62      0.59 o
   3   8   1        0.75        0.76      0.46 o
   4   8   1        0.08       -0.07      0.42 o
   5   8   1        0.02        0.49      0.52 o
   6   8   1        0.50        0.48      0.53 o
 -20   0   2        2.54        3.38      1.01 o
 -19   0   2        4.95        5.85      1.03 o
 -18   0   2        0.48       -0.30      0.70 o
 -17   0   2        8.39        6.53      0.67 o
 -16   0   2        0.05        0.12      0.32 o
 -15   0   2        6.37        6.26      0.47 o
 -14   0   2      130.66      132.99      2.18 o
 -13   0   2      125.63      120.05      1.80 o
 -12   0   2      109.51      115.74      1.42 o
 -11   0   2      195.88      176.39      1.94 o
 -10   0   2      190.06      156.56      1.73 o
  -9   0   2     3645.24     3764.67     32.35 o
  -8   0   2       59.44       59.77      0.75 o
  -7   0   2      281.04      256.19      2.51 o
  -6   0   2     3021.10     2961.88     39.62 o
  -5   0   2      423.30      474.83      8.01 o
  -4   0   2        0.12       -0.05      0.05 o
  -3   0   2     3228.14     3375.33     92.48 o
  -2   0   2     1624.33     1683.05     45.59 o
  -1   0   2     3709.34     4415.41    109.53 o
   0   0   2       56.60       50.54      1.47 o
   1   0   2    31040.42    15933.38    394.27 o
   2   0   2      245.55      219.86      4.32 o
   3   0   2     7079.42     8057.12    218.82 o
   4   0   2      975.86     1040.78     17.52 o
   5   0   2      152.38      193.63      2.31 o
   6   0   2      339.25      362.88      4.18 o
   7   0   2       14.40       17.20      0.82 o
   8   0   2       43.56       31.63      0.53 o
   9   0   2      117.73      105.92      1.36 o
  10   0   2      189.16      183.04      2.17 o
  11   0   2      119.54      121.58      1.75 o
  12   0   2       44.59       46.61      1.04 o
  13   0   2       48.50       46.86      1.22 o
  14   0   2        7.58        6.89      0.56 o
  15   0   2        5.49        6.08      0.56 o
  16   0   2        6.48        5.63      0.94 o
  17   0   2        1.19       -0.05      0.63 o
  18   0   2        8.19        7.76      1.15 o
  19   0   2        0.74        1.26      0.87 o
 -20   1   2        0.31        1.13      0.61 o
 -19   1   2        6.82        5.70      0.66 o
 -18   1   2        1.34        1.54      0.43 o
 -17   1   2        2.80        3.08      0.44 o
 -16   1   2        5.21        6.51      0.43 o
 -15   1   2       10.52       11.54      0.56 o
 -14   1   2       13.40       12.17      0.38 o
 -13   1   2        2.98        1.43      0.20 o
 -12   1   2        2.45        2.29      0.18 o
 -11   1   2      488.70      456.65      3.18 o
 -10   1   2      233.35      228.07      1.73 o
  -9   1   2        7.85       11.23      0.28 o
  -8   1   2      139.77      140.38      1.07 o
  -7   1   2     1601.15     1792.05     11.63 o
  -6   1   2       42.74       44.90      0.42 o
  -5   1   2      202.29      160.75      1.40 o
  -4   1   2        5.84        2.04      0.11 o
  -3   1   2     1519.75     1532.49     16.31 o
  -2   1   2        0.37        1.23      0.15 o
  -1   1   2    10702.02    13349.86    589.49 o
   0   1   2     1432.02       55.42    668.18 o
   1   1   2     1399.45     1615.04     18.52 o
   2   1   2      550.36      600.27      6.21 o
   3   1   2      787.03      646.96     77.88 o
   4   1   2       28.90       39.62      0.43 o
   5   1   2        2.77        1.90      0.20 o
   6   1   2      426.67      379.34      2.83 o
   7   1   2      144.57      143.39      1.20 o
   8   1   2        6.78        2.16      0.14 o
   9   1   2       17.57       13.90      0.32 o
  10   1   2       90.09      103.05      1.07 o
  11   1   2      246.41      240.67      2.28 o
  12   1   2        0.07       -0.18      0.23 o
  13   1   2       25.83       26.27      0.57 o
  14   1   2       18.69       19.95      0.60 o
  15   1   2        0.07        0.07      0.32 o
  16   1   2        8.43        7.69      0.63 o
  17   1   2        2.50        2.17      0.56 o
  18   1   2        1.58        0.50      1.25 o
 -19   2   2        0.28        0.22      0.49 o
 -18   2   2        6.83        8.82      0.67 o
 -17   2   2        8.93        8.61      0.59 o
 -16   2   2        2.73        2.28      0.37 o
 -15   2   2       20.45       23.61      0.70 o
 -14   2   2       16.50       17.59      0.86 o
 -13   2   2       32.75       30.50      0.58 o
 -12   2   2       18.94       18.41      0.38 o
 -11   2   2       17.49       17.48      0.34 o
 -10   2   2        0.97        0.37      0.13 o
  -9   2   2        4.51        1.39      0.13 o
  -8   2   2      208.26      194.53      1.40 o
  -7   2   2      313.92      298.15      2.03 o
  -6   2   2     1351.78     1400.36      9.13 o
  -5   2   2     1404.10     1465.09      8.95 o
  -4   2   2      220.36      244.88      1.78 o
  -3   2   2     1358.29     1496.45     10.96 o
  -2   2   2       60.46       70.54      0.71 o
  -1   2   2      457.46      390.60      3.98 o
   0   2   2      797.34      813.55      9.08 o
   1   2   2       63.78       53.28      0.64 o
   2   2   2      814.27      777.30      6.09 o
   3   2   2      919.68      976.49      6.42 o
   4   2   2       20.68       26.97      0.30 o
   5   2   2      693.76      799.41      5.47 o
   6   2   2        7.93       13.69      0.28 o
   7   2   2       77.53       73.29      0.67 o
   8   2   2      266.47      259.57      2.04 o
   9   2   2      594.74      601.26      5.96 o
  10   2   2       61.67       67.78      0.89 o
  11   2   2        0.19        0.47      0.19 o
  12   2   2       44.13       47.95      0.77 o
  13   2   2        7.09        5.65      0.33 o
  14   2   2        3.25        3.17      0.46 o
  15   2   2        6.88        5.98      0.49 o
  16   2   2        0.42        0.75      0.41 o
  17   2   2        0.16       -0.20      0.45 o
  18   2   2        0.00       -0.44      0.44 o
 -19   3   2        0.02        0.89      0.52 o
 -18   3   2        0.54        0.38      0.50 o
 -17   3   2        1.55        1.81      0.52 o
 -16   3   2        3.57        3.53      0.43 o
 -15   3   2       29.92       27.46      1.12 o
 -14   3   2        1.99        1.96      0.35 o
 -13   3   2        2.47        1.06      0.28 o
 -12   3   2       25.30       21.09      0.63 o
 -11   3   2        0.10        0.33      0.17 o
 -10   3   2        4.48        5.20      0.24 o
  -9   3   2       24.57       23.24      0.39 o
  -8   3   2       29.02       34.32      0.51 o
  -7   3   2        2.59        1.98      0.14 o
  -6   3   2      317.19      324.80      3.20 o
  -5   3   2      231.56      241.59      1.77 o
  -4   3   2      142.21      145.96      1.05 o
  -3   3   2      259.93      279.02      2.05 o
  -2   3   2      451.47      542.20      3.53 o
  -1   3   2       82.05       85.89      0.77 o
   0   3   2       14.83       15.58      0.28 o
   1   3   2       31.66       28.73      0.34 o
   2   3   2       75.53       84.84      0.75 o
   3   3   2      164.00      188.32      1.44 o
   4   3   2      125.10      135.78      1.14 o
   5   3   2        0.57        0.77      0.11 o
   6   3   2       22.52       21.83      0.36 o
   7   3   2      431.18      402.73      2.73 o
   8   3   2       64.85       55.61      0.68 o
   9   3   2       14.65       18.66      0.44 o
  10   3   2       41.30       33.90      0.66 o
  11   3   2        1.72        1.72      0.25 o
  12   3   2        0.90        0.16      0.26 o
  13   3   2        0.41        0.97      0.30 o
  14   3   2        0.60        1.34      0.32 o
  15   3   2        1.06        0.48      0.38 o
  16   3   2        0.07        0.15      0.59 o
  17   3   2        1.27        1.09      0.60 o
 -18   4   2        0.26       -0.63      0.63 o
 -17   4   2        0.02       -0.45      0.45 o
 -16   4   2        0.10        0.41      0.47 o
 -15   4   2        3.96        4.76      0.46 o
 -14   4   2        2.13        2.38      0.40 o
 -13   4   2       11.09       14.16      1.14 o
 -12   4   2       40.59       45.21      1.84 o
 -11   4   2        9.59        8.94      0.44 o
 -10   4   2        5.18        5.46      0.37 o
  -9   4   2        1.70        2.05      0.25 o
  -8   4   2        2.80        3.83      0.25 o
  -7   4   2        0.30        0.43      0.16 o
  -6   4   2       70.92       71.77      0.73 o
  -5   4   2       45.73       38.00      0.45 o
  -4   4   2       70.81       77.70      0.71 o
  -3   4   2       14.23       14.40      0.27 o
  -2   4   2        9.51        8.62      0.22 o
  -1   4   2        0.04       -0.13      0.13 o
   0   4   2       82.55       80.91      0.75 o
   1   4   2       15.06       16.25      0.31 o
   2   4   2      115.97      102.94      0.90 o
   3   4   2      424.24      432.51      3.04 o
   4   4   2      126.01      143.67      1.35 o
   5   4   2      107.22      100.12      1.03 o
   6   4   2        1.20        2.57      0.19 o
   7   4   2        0.02       -0.04      0.15 o
   8   4   2       12.11       12.30      0.53 o
   9   4   2       85.89       98.33      1.62 o
  10   4   2        0.77       -0.19      0.28 o
  11   4   2        3.77        3.67      0.39 o
  12   4   2       18.00       23.68      0.99 o
  13   4   2        0.09        0.03      0.34 o
  14   4   2        1.08        0.90      0.37 o
  15   4   2        0.38        0.22      0.40 o
  16   4   2        0.52        0.41      0.66 o
 -16   5   2        0.94        1.43      0.72 o
 -15   5   2        2.43        2.84      0.68 o
 -14   5   2        0.04        0.76      0.40 o
 -13   5   2        3.08        3.48      0.41 o
 -12   5   2       25.51       25.18      0.90 o
 -11   5   2        0.07        0.29      0.33 o
 -10   5   2       20.87       27.06      1.25 o
  -9   5   2        3.59        6.74      0.52 o
  -8   5   2       36.81       34.90      0.86 o
  -7   5   2       16.88       22.66      0.52 o
  -6   5   2       39.74       38.08      0.67 o
  -5   5   2        4.44        4.62      0.28 o
  -4   5   2        1.44        0.29      0.20 o
  -3   5   2      116.53      118.31      1.28 o
  -2   5   2      144.69      139.27      1.44 o
  -1   5   2       33.32       30.74      0.69 o
   0   5   2      308.15      289.04      2.58 o
   1   5   2        0.04       -0.05      0.26 o
   2   5   2       22.83       25.70      0.51 o
   3   5   2        0.16       -0.14      0.19 o
   4   5   2       64.71       72.89      0.94 o
   5   5   2        0.47        0.42      0.21 o
   6   5   2        3.03        3.41      0.29 o
   7   5   2       48.63       54.49      0.98 o
   8   5   2        2.83        1.78      0.31 o
   9   5   2        0.30       -0.29      0.29 o
  10   5   2       67.06       67.26      1.27 o
  11   5   2        5.63        6.23      0.49 o
  12   5   2        0.84        0.71      0.36 o
  13   5   2        0.37       -0.15      0.35 o
  14   5   2        3.06        3.03      0.54 o
  15   5   2        2.65        2.92      0.76 o
 -14   6   2        0.09        0.13      0.67 o
 -13   6   2       12.14       14.78      2.11 o
 -12   6   2        0.01        0.50      0.36 o
 -11   6   2        1.33        0.43      0.36 o
 -10   6   2       33.18       33.61      1.89 o
  -9   6   2       17.18       19.27      0.74 o
  -8   6   2       21.42       26.06      0.91 o
  -7   6   2        0.57        0.45      0.36 o
  -6   6   2       57.32       60.61      1.03 o
  -5   6   2       19.58       22.13      0.72 o
  -4   6   2        0.34       -0.25      0.25 o
  -3   6   2       24.02       23.37      0.60 o
  -2   6   2       91.97       93.44      1.42 o
  -1   6   2       35.15       36.30      0.69 o
   0   6   2        9.64        9.37      0.41 o
   1   6   2       41.21       42.57      0.79 o
   2   6   2       79.42       79.83      1.42 o
   3   6   2       59.57       65.62      1.15 o
   4   6   2        1.15        1.24      0.32 o
   5   6   2       44.48       46.24      0.95 o
   6   6   2        3.26        3.84      0.39 o
   7   6   2        0.02       -0.30      0.30 o
   8   6   2       40.60       42.70      1.03 o
   9   6   2        0.22        0.17      0.36 o
  10   6   2        0.30        0.91      0.38 o
  11   6   2        3.38        3.82      0.55 o
  12   6   2        5.82        5.64      0.69 o
  13   6   2        0.23       -0.09      1.44 o
 -11   7   2        9.51       10.23      1.12 o
 -10   7   2        0.78        0.95      0.52 o
  -9   7   2        1.15        1.30      0.52 o
  -8   7   2        5.94        6.17      0.50 o
  -7   7   2        9.89        8.64      0.55 o
  -6   7   2        0.79        0.85      0.38 o
  -5   7   2        2.98        2.71      0.40 o
  -4   7   2       50.15       52.83      0.99 o
  -3   7   2        1.44        0.66      0.32 o
  -2   7   2        0.16       -0.28      0.28 o
  -1   7   2       13.54       13.65      0.56 o
   0   7   2       14.34       15.03      0.79 o
   1   7   2       20.20       17.57      0.65 o
   2   7   2        1.53        0.62      0.34 o
   3   7   2       21.58       25.18      0.74 o
   4   7   2        8.88        8.38      0.52 o
   5   7   2        0.78        1.24      0.37 o
   6   7   2       38.75       41.74      1.62 o
   7   7   2        5.71        5.34      0.61 o
   8   7   2        1.41        0.58      0.48 o
   9   7   2        5.47        5.56      0.69 o
  10   7   2        3.63        4.43      0.70 o
  -7   8   2        0.01       -0.47      0.47 o
  -6   8   2        3.49        2.82      0.58 o
  -5   8   2        1.95        1.22      0.51 o
  -4   8   2        0.17       -0.30      0.46 o
  -3   8   2        2.38        1.92      0.48 o
  -2   8   2        5.45        6.67      0.77 o
  -1   8   2        0.15        0.21      0.40 o
   0   8   2        1.68        1.01      0.43 o
   1   8   2        3.29        2.87      0.49 o
   2   8   2        3.28        3.06      0.53 o
   3   8   2        0.74        0.04      0.46 o
   4   8   2        6.85        4.95      0.66 o
   5   8   2        3.55        3.28      0.61 o
 -20   1   3        0.82        1.99      0.56 o
 -19   1   3        0.00        0.44      0.50 o
 -18   1   3        0.86        0.99      0.40 o
 -17   1   3        3.19        3.14      0.41 o
 -16   1   3       13.96       15.48      0.65 o
 -15   1   3       37.94       38.96      0.84 o
 -14   1   3       35.03       31.53      0.57 o
 -13   1   3        9.14        8.26      0.32 o
 -12   1   3      203.17      210.89      1.68 o
 -11   1   3        7.07        7.42      0.24 o
 -10   1   3      191.94      171.72      1.31 o
  -9   1   3      281.16      255.42      1.83 o
  -8   1   3        8.41        7.56      0.27 o
  -7   1   3      253.37      267.50      1.94 o
  -6   1   3      319.31      338.65      2.89 o
  -5   1   3     5336.62     5859.65     71.86 o
  -4   1   3      741.28      837.83     16.55 o
  -3   1   3     1335.61     1377.58     24.82 o
  -2   1   3     7280.47     8216.98    312.05 o
  -1   1   3      413.58      479.28      6.97 o
   0   1   3     3561.72     3754.73    100.84 o
   1   1   3      371.42      376.55      4.78 o
   2   1   3      380.24      574.01     10.49 o
   3   1   3      913.92     1040.84      9.56 o
   4   1   3      270.46      256.62      2.00 o
   5   1   3       32.46       59.96      0.60 o
   6   1   3        2.34        1.25      0.13 o
   7   1   3      670.58      651.01      4.78 o
   8   1   3      105.47      105.73      1.04 o
   9   1   3       14.43       13.68      0.38 o
  10   1   3        6.01        7.16      0.28 o
  11   1   3        3.45        2.65      0.22 o
  12   1   3        0.68        1.66      0.28 o
  13   1   3       14.64       14.10      0.55 o
  14   1   3        0.52        1.37      0.41 o
  15   1   3       19.01       21.68      0.90 o
  16   1   3        0.23        0.32      0.44 o
  17   1   3        1.09        0.97      0.58 o
  18   1   3        0.01        0.53      0.77 o
 -20   2   3        0.04        0.89      0.52 o
 -19   2   3        0.26        0.14      0.50 o
 -18   2   3        0.03        0.01      0.42 o
 -17   2   3       25.06       24.70      1.33 o
 -16   2   3        0.01        0.69      0.37 o
 -15   2   3        2.66        2.82      0.31 o
 -14   2   3       49.60       49.17      1.14 o
 -13   2   3       62.48       70.08      0.94 o
 -12   2   3        0.04       -0.16      0.16 o
 -11   2   3        0.58        0.07      0.13 o
 -10   2   3      123.55      129.72      1.45 o
  -9   2   3        9.12        7.08      0.22 o
  -8   2   3        2.96        1.52      0.12 o
  -7   2   3      678.71      695.29      4.96 o
  -6   2   3      536.19      538.81      3.96 o
  -5   2   3      913.04     1080.85      7.11 o
  -4   2   3     2811.21     3270.42     25.89 o
  -3   2   3     1331.19     1444.85     10.98 o
  -2   2   3        9.91       19.86      0.47 o
  -1   2   3      537.22      597.45      5.27 o
   0   2   3      337.12      323.91      2.77 o
   1   2   3      560.02      662.13      5.16 o
   2   2   3       39.14       37.23      0.40 o
   3   2   3      550.92      532.20      3.87 o
   4   2   3      224.23      260.86      1.86 o
   5   2   3      347.61      342.00      2.57 o
   6   2   3        4.00        2.11      0.12 o
   7   2   3        6.07        8.12      0.24 o
   8   2   3      253.75      270.83      2.15 o
   9   2   3        0.00        0.28      0.15 o
  10   2   3       54.45       49.00      0.76 o
  11   2   3       42.40       47.07      0.78 o
  12   2   3        9.95       10.11      0.45 o
  13   2   3       15.43       14.54      0.58 o
  14   2   3        3.01        4.21      0.56 o
  15   2   3       18.80       17.42      0.93 o
  16   2   3        1.80        1.03      0.55 o
  17   2   3        1.99        2.30      0.70 o
  18   2   3        1.69        1.85      0.65 o
 -19   3   3        1.85        1.82      0.56 o
 -18   3   3        2.35        3.13      0.75 o
 -17   3   3        2.42        1.22      0.45 o
 -16   3   3        2.40        1.36      0.46 o
 -15   3   3       45.06       50.44      1.21 o
 -14   3   3       10.69       13.21      0.54 o
 -13   3   3        7.60        8.69      0.37 o
 -12   3   3        1.59        0.77      0.22 o
 -11   3   3       87.87       94.01      1.49 o
 -10   3   3       50.57       57.99      0.66 o
  -9   3   3       33.29       27.63      0.43 o
  -8   3   3      525.70      526.67      5.83 o
  -7   3   3        1.87        1.97      0.16 o
  -6   3   3      734.21      767.33      6.69 o
  -5   3   3      220.04      256.75      2.90 o
  -4   3   3      190.60      169.76      1.48 o
  -3   3   3       98.21       68.26      0.62 o
  -2   3   3        0.76        3.40      0.26 o
  -1   3   3      435.93      399.53      2.87 o
   0   3   3      870.16      898.95      5.78 o
   1   3   3      424.65      451.46      3.34 o
   2   3   3      851.88      854.06      6.11 o
   3   3   3      329.08      380.97      2.86 o
   4   3   3       25.57       19.97      0.35 o
   5   3   3      319.30      291.61      2.28 o
   6   3   3     1452.02     1526.27     10.78 o
   7   3   3        7.35       12.78      0.34 o
   8   3   3        3.92        3.00      0.29 o
   9   3   3      125.06      142.54      1.63 o
  10   3   3       21.89       20.10      0.54 o
  11   3   3       21.89       22.99      0.68 o
  12   3   3       20.84       20.10      0.71 o
  13   3   3       29.16       31.35      0.85 o
  14   3   3        7.42        6.17      0.48 o
  15   3   3        0.26        0.54      0.42 o
  16   3   3        7.59        8.21      0.89 o
  17   3   3        2.23        1.29      0.72 o
 -18   4   3        3.49        2.17      0.57 o
 -17   4   3        0.50        0.55      0.52 o
 -16   4   3        0.34       -0.23      0.42 o
 -15   4   3        8.27        7.49      0.80 o
 -14   4   3        5.47        4.18      0.43 o
 -13   4   3       46.50       52.15      1.70 o
 -12   4   3        2.85        3.39      0.34 o
 -11   4   3       22.17       24.14      0.60 o
 -10   4   3       20.01       26.32      0.71 o
  -9   4   3      128.96      125.57      1.91 o
  -8   4   3      226.35      222.03      3.44 o
  -7   4   3       17.92       19.25      0.37 o
  -6   4   3      256.98      244.68      2.69 o
  -5   4   3       81.41       84.73      0.85 o
  -4   4   3       83.99       76.87      0.77 o
  -3   4   3      351.82      331.34      2.70 o
  -2   4   3      178.01      164.00      1.78 o
  -1   4   3       17.46       17.24      0.39 o
   0   4   3       93.65       90.94      0.90 o
   1   4   3      422.34      451.85      3.29 o
   2   4   3       28.17       30.82      0.51 o
   3   4   3       54.92       53.61      0.83 o
   4   4   3     1135.33     1130.17      8.11 o
   5   4   3        2.67        5.56      0.28 o
   6   4   3        5.71        6.84      0.30 o
   7   4   3      193.99      188.12      2.36 o
   8   4   3       54.31       56.73      0.81 o
   9   4   3        0.34        0.28      0.22 o
  10   4   3        4.92        4.41      0.40 o
  11   4   3       16.16       14.78      0.62 o
  12   4   3        0.01       -0.31      0.31 o
  13   4   3        1.18        1.74      0.43 o
  14   4   3       14.27       15.25      0.96 o
  15   4   3        1.79        1.68      0.59 o
  16   4   3        1.49        1.48      0.56 o
 -16   5   3        7.02        7.89      0.74 o
 -15   5   3        0.49        0.64      0.51 o
 -14   5   3        0.07        0.36      0.43 o
 -13   5   3        1.99        1.36      0.38 o
 -12   5   3       18.80       21.08      0.96 o
 -11   5   3       28.87       31.25      1.25 o
 -10   5   3        0.11       -0.02      0.29 o
  -9   5   3       97.23       95.61      1.94 o
  -8   5   3        0.00        0.22      0.23 o
  -7   5   3        2.98        4.20      0.29 o
  -6   5   3       44.55       48.95      0.94 o
  -5   5   3       79.12       77.29      0.95 o
  -4   5   3      132.06      128.11      1.50 o
  -3   5   3       46.72       45.33      0.77 o
  -2   5   3       89.65       88.51      1.04 o
  -1   5   3      100.51      104.35      1.17 o
   0   5   3      211.11      207.08      1.96 o
   1   5   3        4.54        4.82      0.30 o
   2   5   3      245.71      248.25      2.31 o
   3   5   3        8.67        8.62      0.36 o
   4   5   3       13.45       10.47      0.39 o
   5   5   3       57.97       62.06      0.87 o
   6   5   3        2.17        0.89      0.24 o
   7   5   3       10.97       14.48      0.49 o
   8   5   3        5.86        6.48      0.42 o
   9   5   3        7.39        4.58      0.40 o
  10   5   3        3.04        3.57      0.42 o
  11   5   3        0.05       -0.09      0.34 o
  12   5   3       11.08       10.51      0.68 o
  13   5   3        0.34        0.17      0.45 o
  14   5   3        0.24        0.69      0.53 o
 -14   6   3        2.39        3.44      0.65 o
 -13   6   3        0.53        0.53      0.49 o
 -12   6   3        0.00       -0.17      0.43 o
 -11   6   3        1.41       -0.11      0.34 o
 -10   6   3        3.63        2.29      0.63 o
  -9   6   3        0.89        0.47      0.35 o
  -8   6   3        0.05       -0.29      0.29 o
  -7   6   3       32.21       34.18      0.79 o
  -6   6   3        1.95        1.74      0.30 o
  -5   6   3       23.00       22.63      0.65 o
  -4   6   3        0.94        1.34      0.25 o
  -3   6   3        0.33        0.60      0.24 o
  -2   6   3       20.70       19.48      0.53 o
  -1   6   3        0.62        0.40      0.25 o
   0   6   3       98.48      104.39      1.62 o
   1   6   3        4.44        3.08      0.32 o
   2   6   3        0.67       -0.01      0.33 o
   3   6   3       30.99       33.03      1.08 o
   4   6   3        1.35        2.08      0.33 o
   5   6   3        5.29        3.99      0.39 o
   6   6   3        4.93        3.14      0.37 o
   7   6   3        0.23        0.33      0.38 o
   8   6   3        0.86        0.48      0.40 o
   9   6   3        0.85        0.81      0.38 o
  10   6   3        4.78        3.68      0.44 o
  11   6   3        1.00        1.17      0.47 o
  12   6   3        5.24        5.49      0.68 o
 -11   7   3        0.05        0.38      0.51 o
 -10   7   3        0.48        0.66      0.47 o
  -9   7   3        0.27       -0.16      0.64 o
  -8   7   3        0.01        0.09      0.37 o
  -7   7   3        0.00       -0.16      0.35 o
  -6   7   3        2.81        1.88      0.43 o
  -5   7   3        0.46        0.07      0.38 o
  -4   7   3        3.57        3.33      0.44 o
  -3   7   3        0.02       -0.10      0.30 o
  -2   7   3        2.06        1.83      0.37 o
  -1   7   3        0.04        0.42      0.32 o
   0   7   3        6.09        6.61      0.47 o
   1   7   3        4.42        2.74      0.39 o
   2   7   3        0.05       -0.08      0.31 o
   3   7   3        0.58        0.08      0.33 o
   4   7   3        4.09        4.03      0.59 o
   5   7   3        0.08        0.03      0.35 o
   6   7   3        0.12        0.90      0.36 o
   7   7   3        0.13        0.12      0.38 o
   8   7   3        0.00       -0.47      0.47 o
   9   7   3        0.14        0.13      1.09 o
  -7   8   3        1.98        1.60      0.75 o
  -6   8   3        0.34       -0.28      0.64 o
  -5   8   3        0.70        0.84      0.72 o
  -4   8   3        0.04        0.78      0.69 o
  -3   8   3        0.07        0.17      0.55 o
  -2   8   3        2.74        1.99      0.75 o
  -1   8   3        0.01       -0.41      0.41 o
   0   8   3        3.32        4.82      0.66 o
   1   8   3        0.34       -0.02      0.65 o
   2   8   3        0.13       -0.26      0.65 o
   3   8   3        5.22        5.37      0.89 o
   4   8   3        0.70        0.69      0.69 o
   5   8   3        0.16       -0.37      0.67 o
 -20   0   4        1.58        0.01      0.79 o
 -19   0   4        5.90        6.45      0.88 o
 -18   0   4       26.44       27.06      1.16 o
 -17   0   4        0.12       -0.41      0.41 o
 -16   0   4        0.67       -0.18      0.36 o
 -15   0   4       17.67       17.78      0.71 o
 -14   0   4        0.37        0.68      0.28 o
 -13   0   4       78.72       77.50      1.22 o
 -12   0   4      342.50      313.90      3.92 o
 -11   0   4      127.92      126.62      1.64 o
 -10   0   4      397.08      418.75      4.79 o
  -9   0   4       43.86       32.92      0.74 o
  -8   0   4     6917.25     7350.45     78.30 o
  -7   0   4      276.10      281.90      3.72 o
  -6   0   4     1257.61     1280.06     40.57 o
  -4   0   4      181.25      212.34      4.09 o
  -3   0   4     1581.58     1683.77     42.18 o
  -2   0   4     2148.26     2388.67     59.85 o
  -1   0   4     1202.82      984.57     17.14 o
   0   0   4       96.22       93.03      2.04 o
   1   0   4      798.63      398.21      9.08 o
   3   0   4       52.12       44.80      1.13 o
   4   0   4     2701.89     2788.30     95.89 o
   5   0   4      467.63      516.50      7.61 o
   6   0   4        6.69        6.66      0.37 o
   7   0   4       38.45       30.92      0.90 o
   8   0   4        0.75       -0.11      0.19 o
   9   0   4       99.05      105.30      1.77 o
  10   0   4      295.35      275.24      3.91 o
  11   0   4       86.73       95.47      1.74 o
  12   0   4      112.95      118.89      2.43 o
  13   0   4       15.91       12.58      1.23 o
  14   0   4        6.06        6.08      0.80 o
  15   0   4        0.26       -0.54      0.87 o
  16   0   4        9.39       11.40      1.08 o
  17   0   4        3.66        3.91      0.98 o
  18   0   4        0.00        0.28      0.82 o
 -20   1   4        7.89        8.03      0.74 o
 -19   1   4        2.32        3.89      0.87 o
 -18   1   4        3.21        2.31      0.41 o
 -17   1   4        0.15       -0.07      0.32 o
 -16   1   4       10.41       10.84      0.53 o
 -15   1   4        4.73        5.82      0.34 o
 -14   1   4        6.98        5.73      0.30 o
 -13   1   4       48.62       42.92      0.64 o
 -12   1   4       25.26       26.97      0.50 o
 -11   1   4        0.13        0.27      0.14 o
 -10   1   4      818.88      781.32      7.83 o
  -9   1   4      300.82      291.77      2.35 o
  -8   1   4      352.94      377.31      2.81 o
  -7   1   4       95.37       99.25      1.00 o
  -6   1   4     1154.69     1293.42      9.99 o
  -5   1   4      142.29      168.98      1.75 o
  -4   1   4      658.99      645.72     17.83 o
  -3   1   4     1286.91     1220.51     47.58 o
  -2   1   4      381.70      373.01      7.05 o
  -1   1   4      317.73      260.36      6.93 o
   0   1   4      702.77      745.17     12.38 o
   1   1   4      952.00      847.76    118.63 o
   2   1   4     1029.06     1178.14     16.42 o
   3   1   4       57.46       45.75      0.62 o
   4   1   4       54.03       38.40      0.52 o
   5   1   4       84.82       75.65      0.74 o
   6   1   4       25.45       24.87      0.37 o
   7   1   4      128.23      119.96      1.16 o
   8   1   4      310.51      306.01      2.77 o
   9   1   4      184.99      164.16      1.64 o
  10   1   4        8.18        5.29      0.27 o
  11   1   4       35.17       34.85      0.84 o
  12   1   4       60.39       55.85      1.19 o
  13   1   4        4.31        4.10      0.43 o
  14   1   4       11.74       12.28      1.33 o
  15   1   4        8.57        8.35      0.66 o
  16   1   4        0.04       -0.06      0.51 o
  17   1   4        0.47        0.66      0.59 o
 -20   2   4        0.54       -0.09      0.60 o
 -19   2   4        0.90        1.44      0.53 o
 -18   2   4        2.08        2.14      0.45 o
 -17   2   4       16.06       19.58      1.49 o
 -16   2   4        7.90        8.25      0.50 o
 -15   2   4        3.46        4.45      0.37 o
 -14   2   4       32.41       34.05      0.72 o
 -13   2   4       23.34       25.30      0.51 o
 -12   2   4        8.56        8.23      0.28 o
 -11   2   4      134.94      128.16      1.44 o
 -10   2   4        1.07        1.01      0.14 o
  -9   2   4       25.64       20.42      0.37 o
  -8   2   4       52.75       53.19      0.57 o
  -7   2   4        6.51        3.89      0.20 o
  -6   2   4      364.88      326.73      2.70 o
  -5   2   4      361.87      415.76      4.37 o
  -4   2   4     1701.45     1788.67     18.17 o
  -3   2   4      938.13     1034.31     13.03 o
  -2   2   4      317.57      384.48      4.80 o
  -1   2   4     1548.80     1680.78     13.65 o
   0   2   4     3124.69     3502.57     30.28 o
   1   2   4       73.80       53.46      0.87 o
   2   2   4      419.30      481.33      3.68 o
   3   2   4     1245.68     1254.65      8.88 o
   4   2   4      231.36      252.25      1.89 o
   5   2   4        2.19        3.04      0.15 o
   6   2   4      597.47      620.25      4.47 o
   7   2   4       87.29       90.11      0.88 o
   8   2   4        1.46        0.82      0.17 o
   9   2   4       27.47       21.02      0.43 o
  10   2   4       69.36       71.15      0.89 o
  11   2   4       18.60       14.33      0.57 o
  12   2   4       20.38       24.32      0.79 o
  13   2   4       16.99       20.40      0.91 o
  14   2   4        1.73        1.40      0.43 o
  15   2   4        0.19       -0.05      0.45 o
  16   2   4        1.60        0.88      0.56 o
  17   2   4        0.33       -0.40      0.53 o
 -19   3   4        0.47        0.29      0.61 o
 -18   3   4        0.09        0.13      0.47 o
 -17   3   4        0.00       -0.14      0.39 o
 -16   3   4        5.29        4.57      0.50 o
 -15   3   4        5.64        6.44      0.48 o
 -14   3   4       34.33       33.24      0.74 o
 -13   3   4        7.35        5.69      0.36 o
 -12   3   4        9.98        8.41      0.32 o
 -11   3   4       28.96       28.43      0.46 o
 -10   3   4       11.07       12.90      0.32 o
  -9   3   4        4.61        2.32      0.17 o
  -8   3   4       71.08       75.50      0.87 o
  -7   3   4       86.66      107.78      1.45 o
  -6   3   4        6.76        6.48      0.21 o
  -5   3   4      206.76      206.70      1.87 o
  -4   3   4       28.48       23.83      0.36 o
  -3   3   4       76.84       76.73      0.71 o
  -2   3   4      877.18      977.84      6.71 o
  -1   3   4      113.39      142.19      1.37 o
   0   3   4        5.32       11.59      0.29 o
   1   3   4      341.13      347.44      2.54 o
   2   3   4        3.39        8.62      0.32 o
   3   3   4       48.09       47.22      0.58 o
   4   3   4      259.77      274.03      2.24 o
   5   3   4        5.69        7.56      0.36 o
   6   3   4       12.76       11.84      0.43 o
   7   3   4        0.07        0.22      0.17 o
   8   3   4       17.04       13.83      0.39 o
   9   3   4       28.27       26.42      0.59 o
  10   3   4        3.43        2.51      0.28 o
  11   3   4        8.74        7.37      0.46 o
  12   3   4        0.14        0.26      0.35 o
  13   3   4        0.58        0.25      0.37 o
  14   3   4        0.21        0.04      0.37 o
  15   3   4        0.03        0.73      0.47 o
  16   3   4        0.73        0.69      0.65 o
 -18   4   4        0.12        0.64      0.53 o
 -17   4   4        0.05       -0.19      0.50 o
 -16   4   4        0.13       -0.35      0.40 o
 -15   4   4        1.28        0.77      0.42 o
 -14   4   4        1.27        1.72      0.42 o
 -13   4   4        5.21        6.58      0.44 o
 -12   4   4       25.22       23.82      0.84 o
 -11   4   4       85.66       88.72      1.61 o
 -10   4   4        6.48        5.64      0.29 o
  -9   4   4       35.92       28.54      0.92 o
  -8   4   4        2.14        1.42      0.21 o
  -7   4   4       37.61       36.52      0.52 o
  -6   4   4       75.36       66.74      0.76 o
  -5   4   4        3.01        2.64      0.19 o
  -4   4   4        6.97        3.06      0.20 o
  -3   4   4      163.29      162.65      1.53 o
  -2   4   4       38.71       38.95      0.51 o
  -1   4   4      154.65      138.00      1.53 o
   0   4   4       87.84       83.25      0.84 o
   1   4   4       10.37       11.20      0.32 o
   2   4   4       12.30       15.03      0.37 o
   3   4   4      195.62      209.87      2.06 o
   4   4   4       54.99       64.46      0.77 o
   5   4   4        6.59        5.42      0.26 o
   6   4   4        0.99        2.77      0.24 o
   7   4   4       33.16       32.42      1.16 o
   8   4   4        0.04        0.05      0.19 o
   9   4   4        2.73        3.02      0.28 o
  10   4   4       19.93       20.93      0.64 o
  11   4   4       18.97       17.13      0.75 o
  12   4   4        4.76        6.65      0.57 o
  13   4   4        6.88        9.61      0.66 o
  14   4   4        0.34        0.30      0.46 o
  15   4   4        0.69       -0.05      0.55 o
 -16   5   4        2.27        3.35      0.64 o
 -15   5   4        2.04        2.75      0.61 o
 -14   5   4        0.51        0.89      0.50 o
 -13   5   4        1.40        2.51      0.50 o
 -12   5   4       19.96       18.05      0.86 o
 -11   5   4       49.92       46.29      1.29 o
 -10   5   4        0.70        0.86      0.27 o
  -9   5   4       49.10       52.46      1.30 o
  -8   5   4        1.09        1.73      0.26 o
  -7   5   4        9.22        7.05      0.34 o
  -6   5   4       12.82       14.75      0.43 o
  -5   5   4        9.97       10.20      0.37 o
  -4   5   4        0.08       -0.09      0.21 o
  -3   5   4        1.07        1.18      0.26 o
  -2   5   4      135.55      143.63      1.47 o
  -1   5   4        2.25        0.75      0.25 o
   0   5   4        0.82        0.37      0.24 o
   1   5   4      510.37      508.29      4.49 o
   2   5   4        8.04       12.33      0.42 o
   3   5   4        2.46        3.58      0.31 o
   4   5   4        7.83        6.11      0.32 o
   5   5   4       19.58       23.24      0.53 o
   6   5   4        3.90        4.75      0.31 o
   7   5   4        0.19       -0.18      0.21 o
   8   5   4       12.37       13.52      0.46 o
   9   5   4        2.48        2.30      0.33 o
  10   5   4        3.20        2.80      0.48 o
  11   5   4       12.72       12.19      0.72 o
  12   5   4        1.30        1.92      0.53 o
  13   5   4        3.02        4.13      0.60 o
  14   5   4        0.74        0.81      0.87 o
 -14   6   4        1.67        1.73      0.59 o
 -13   6   4        0.40       -0.25      0.49 o
 -12   6   4       17.36       19.03      1.03 o
 -11   6   4        3.13        4.66      0.57 o
 -10   6   4        8.28        9.48      0.70 o
  -9   6   4       16.20       15.07      0.70 o
  -8   6   4       15.25       16.09      0.54 o
  -7   6   4       51.63       53.54      0.88 o
  -6   6   4       21.81       22.59      0.58 o
  -5   6   4       14.82       13.73      0.47 o
  -4   6   4       24.85       25.06      0.56 o
  -3   6   4       29.36       31.61      0.69 o
  -2   6   4        0.14       -0.23      0.23 o
  -1   6   4      112.50      113.20      1.38 o
   0   6   4       27.30       30.80      0.67 o
   1   6   4        1.03        1.36      0.28 o
   2   6   4        5.22        5.53      0.36 o
   3   6   4       33.77       33.29      0.69 o
   4   6   4        9.50       11.35      0.46 o
   5   6   4        6.70        7.37      0.41 o
   6   6   4       12.38       12.45      1.00 o
   7   6   4        2.07        2.52      0.42 o
   8   6   4        0.00        0.05      0.35 o
   9   6   4       17.25       17.29      0.97 o
  10   6   4        0.45       -0.02      0.41 o
  11   6   4        2.11        2.38      0.59 o
  12   6   4        1.88        2.84      0.64 o
 -11   7   4        0.03       -0.13      0.50 o
 -10   7   4        6.49        6.31      0.65 o
  -9   7   4        4.21        4.34      0.58 o
  -8   7   4       14.61       14.85      0.85 o
  -7   7   4        3.16        3.22      0.50 o
  -6   7   4        6.82        6.87      0.58 o
  -5   7   4        8.01        7.43      0.59 o
  -4   7   4        0.14        0.07      0.32 o
  -3   7   4       67.53       72.50      1.94 o
  -2   7   4       11.90       12.30      0.59 o
  -1   7   4        0.29        0.21      0.47 o
   0   7   4        8.87        9.32      0.52 o
   1   7   4        7.70        7.05      0.48 o
   2   7   4       13.33       12.37      0.59 o
   3   7   4        0.01       -0.36      0.37 o
   4   7   4        5.40        7.29      0.72 o
   5   7   4       13.17       11.90      0.71 o
   6   7   4        0.73        1.68      0.47 o
   7   7   4       20.14       19.89      1.25 o
   8   7   4        5.37        6.24      0.71 o
   9   7   4        5.90        7.20      0.83 o
  -6   8   4        0.44        0.42      0.53 o
  -5   8   4        9.67        8.93      0.78 o
  -4   8   4        4.54        4.91      0.67 o
  -3   8   4        0.33        0.08      0.67 o
  -2   8   4        5.14        5.49      0.61 o
  -1   8   4        8.47        9.19      0.71 o
   0   8   4        3.71        3.75      0.63 o
   1   8   4        0.15        0.04      0.52 o
   2   8   4        1.96        1.24      0.55 o
   3   8   4        5.63        5.33      0.67 o
   4   8   4        2.62        2.51      0.82 o
 -20   1   5        0.22        0.48      0.51 o
 -19   1   5        2.29        3.48      0.55 o
 -18   1   5        1.83        2.01      0.41 o
 -17   1   5        0.05       -0.14      0.31 o
 -16   1   5        5.88        6.54      0.37 o
 -15   1   5       36.58       32.30      0.61 o
 -14   1   5       17.55       17.78      0.46 o
 -13   1   5       27.57       30.99      0.71 o
 -12   1   5       20.75       27.92      0.52 o
 -11   1   5      691.21      696.31      5.34 o
 -10   1   5        0.05        0.34      0.18 o
  -9   1   5      257.62      245.31      2.13 o
  -8   1   5      284.92      276.73      2.22 o
  -7   1   5      194.35      197.01      1.63 o
  -6   1   5      737.02      845.67      6.66 o
  -5   1   5      135.63      149.72      1.51 o
  -4   1   5      433.40      402.74      3.56 o
  -3   1   5      485.50      511.47      5.21 o
  -2   1   5      401.22      347.07      4.22 o
  -1   1   5       55.93      100.51      1.24 o
   0   1   5     1662.44     1812.89     18.29 o
   1   1   5     2170.71     2253.95     20.96 o
   2   1   5      288.20      301.99      4.93 o
   3   1   5      219.11      258.25      3.09 o
   4   1   5        0.20        2.63      0.17 o
   5   1   5       34.22       31.73      0.51 o
   6   1   5       82.25       82.98      0.93 o
   7   1   5       60.96       49.81      0.72 o
   8   1   5       62.77       69.42      0.93 o
   9   1   5      137.84      132.40      1.52 o
  10   1   5        1.91        2.36      0.44 o
  11   1   5        5.61        7.31      0.42 o
  12   1   5        0.08       -0.27      0.27 o
  13   1   5        2.69        3.88      0.45 o
  14   1   5       12.06       10.56      0.70 o
  15   1   5        0.75        1.78      0.61 o
  16   1   5        0.00        0.37      0.55 o
  17   1   5        0.60        0.84      0.59 o
 -20   2   5        0.16        0.08      0.52 o
 -19   2   5        0.01       -0.24      0.57 o
 -18   2   5        0.11        0.32      0.43 o
 -17   2   5        0.01       -0.19      0.33 o
 -16   2   5       47.24       44.49      0.83 o
 -15   2   5       14.70       18.00      0.57 o
 -14   2   5        7.64        8.01      0.35 o
 -13   2   5      111.45      109.95      1.59 o
 -12   2   5       20.22       28.46      0.58 o
 -11   2   5       24.50       26.52      0.47 o
 -10   2   5        0.05       -0.17      0.17 o
  -9   2   5      268.65      268.27      2.12 o
  -8   2   5        0.78        0.14      0.12 o
  -7   2   5       61.17       55.31      0.90 o
  -6   2   5     1195.29     1221.43     14.65 o
  -5   2   5      159.79      154.03      1.68 o
  -4   2   5      483.48      565.19      4.92 o
  -3   2   5       41.35       45.88      0.54 o
  -2   2   5        4.21       13.66      0.26 o
  -1   2   5      143.68      112.83      1.09 o
   0   2   5      390.52      476.71      4.02 o
   1   2   5       10.12        3.26      0.17 o
   2   2   5       21.68        7.71      0.22 o
   3   2   5      584.29      548.36      4.13 o
   4   2   5       35.85       34.08      0.76 o
   5   2   5      288.22      327.28      2.58 o
   6   2   5      686.34      643.09      4.71 o
   7   2   5        2.39        0.21      0.16 o
   8   2   5       49.75       58.17      0.78 o
   9   2   5       48.02       44.59      0.72 o
  10   2   5        0.05        0.22      0.23 o
  11   2   5       10.84        9.99      0.51 o
  12   2   5       42.05       46.42      2.05 o
  13   2   5        6.04        7.00      0.58 o
  14   2   5        0.11       -0.03      0.54 o
  15   2   5        0.52        0.41      0.54 o
  16   2   5        6.46        4.09      0.73 o
 -19   3   5        1.05        1.34      0.55 o
 -18   3   5        1.20        0.97      0.52 o
 -17   3   5       10.02        9.86      0.61 o
 -16   3   5        0.65        0.17      0.34 o
 -15   3   5        2.32        1.72      0.32 o
 -14   3   5       76.88       81.89      1.26 o
 -13   3   5       15.49       16.89      0.58 o
 -12   3   5        2.09        0.47      0.19 o
 -11   3   5        0.31       -0.13      0.16 o
 -10   3   5        5.51        8.28      0.29 o
  -9   3   5      130.47      130.19      1.98 o
  -8   3   5        4.52        6.77      0.30 o
  -7   3   5     1039.99     1044.31     14.82 o
  -6   3   5        4.40        5.91      0.24 o
  -5   3   5       64.27       83.11      0.89 o
  -4   3   5      706.62      733.59      5.56 o
  -3   3   5     1267.74     1200.57     40.26 o
  -2   3   5      104.66      100.30      1.10 o
  -1   3   5       27.89       31.94      2.16 o
   0   3   5      522.96      520.29      4.02 o
   1   3   5       19.03       21.94      0.43 o
   2   3   5       21.01       16.34      0.31 o
   3   3   5      789.48      813.77      6.13 o
   4   3   5      838.11      866.25      6.23 o
   5   3   5      111.15      126.32      1.15 o
   6   3   5        9.41        6.94      0.30 o
   7   3   5      244.94      258.66      2.59 o
   8   3   5       75.27       67.09      0.88 o
   9   3   5       15.10       20.76      0.62 o
  10   3   5      118.67      133.12      2.60 o
  11   3   5        2.39        1.87      0.34 o
  12   3   5        2.76        1.66      0.40 o
  13   3   5        1.67        0.98      0.43 o
  14   3   5        9.91       10.69      0.89 o
  15   3   5        3.79        3.23      1.10 o
  16   3   5        0.55        0.30      0.48 o
 -18   4   5        2.01        3.47      0.63 o
 -17   4   5        7.51        7.37      0.75 o
 -16   4   5        1.64        1.42      0.43 o
 -15   4   5       12.22       12.20      0.70 o
 -14   4   5        9.66        7.21      0.47 o
 -13   4   5        2.33        1.99      0.33 o
 -12   4   5       47.47       49.76      1.07 o
 -11   4   5        2.91        3.27      0.31 o
 -10   4   5        0.57        0.36      0.20 o
  -9   4   5       36.25       44.56      0.73 o
  -8   4   5      109.07      115.62      1.61 o
  -7   4   5       23.83       29.11      0.47 o
  -6   4   5       13.87       16.28      0.58 o
  -5   4   5      824.66      847.38      6.40 o
  -4   4   5        3.35        2.75      0.23 o
  -3   4   5        0.11       -0.18      0.18 o
  -2   4   5      626.36      607.49      4.49 o
  -1   4   5      152.43      164.13      1.43 o
   0   4   5        1.01        0.12      0.18 o
   1   4   5      177.93      167.20      1.54 o
   2   4   5      229.11      243.51      2.00 o
   3   4   5        0.11       -0.15      0.15 o
   4   4   5       22.40       22.94      0.44 o
   5   4   5      249.66      251.22      2.00 o
   6   4   5       24.15       26.74      0.51 o
   7   4   5       37.18       36.23      0.68 o
   8   4   5       73.13       68.65      1.12 o
   9   4   5       14.00       15.38      0.55 o
  10   4   5        3.26        2.24      0.33 o
  11   4   5        3.42        3.01      0.40 o
  12   4   5       14.66       13.97      0.65 o
  13   4   5        1.01        1.10      0.48 o
  14   4   5        0.00       -0.41      0.44 o
  15   4   5        2.79        3.29      0.75 o
 -17   5   5        0.02        0.06      0.52 o
 -16   5   5        0.23        0.91      0.57 o
 -15   5   5       11.65       10.49      1.41 o
 -14   5   5        0.89        0.32      0.70 o
 -13   5   5       12.02       13.43      0.88 o
 -12   5   5        0.00        0.64      0.34 o
 -11   5   5       17.07       16.52      0.62 o
 -10   5   5       51.90       54.72      1.45 o
  -9   5   5       17.78       18.04      0.62 o
  -8   5   5       26.43       23.45      0.64 o
  -7   5   5       15.47       16.74      0.55 o
  -6   5   5       46.86       47.95      0.75 o
  -5   5   5        0.40        0.50      0.18 o
  -4   5   5       24.10       23.93      0.45 o
  -3   5   5       82.95       82.18      0.88 o
  -2   5   5       81.54       88.20      1.13 o
  -1   5   5       23.16       20.13      0.46 o
   0   5   5       65.86       60.22      0.85 o
   1   5   5       57.31       65.11      0.83 o
   2   5   5       23.58       26.39      0.55 o
   3   5   5       69.48       67.80      0.91 o
   4   5   5        0.16       -0.20      0.20 o
   5   5   5        0.02       -0.04      0.23 o
   6   5   5       56.95       58.57      0.95 o
   7   5   5        1.75        1.03      0.30 o
   8   5   5        0.64        0.57      0.27 o
   9   5   5        2.90        3.84      0.44 o
  10   5   5        2.09        0.81      0.43 o
  11   5   5        7.33        7.98      0.64 o
  12   5   5        1.34        0.51      0.48 o
  13   5   5        5.08        6.27      1.09 o
 -14   6   5        5.84        4.94      0.69 o
 -13   6   5        1.20        1.45      0.57 o
 -12   6   5        1.40        1.30      0.49 o
 -11   6   5        5.04        5.91      0.61 o
 -10   6   5        4.57        4.65      0.44 o
  -9   6   5        6.55        5.94      0.46 o
  -8   6   5        0.06       -0.28      0.28 o
  -7   6   5        0.01       -0.27      0.27 o
  -6   6   5       24.42       26.27      0.92 o
  -5   6   5        0.10       -0.25      0.25 o
  -4   6   5       17.11       16.75      0.56 o
  -3   6   5        3.66        3.26      0.35 o
  -2   6   5        3.66        2.45      0.33 o
  -1   6   5       16.86       12.67      0.53 o
   0   6   5        1.76        1.85      0.33 o
   1   6   5       37.33       41.13      0.85 o
   2   6   5       20.82       18.37      0.63 o
   3   6   5        0.94        2.52      0.35 o
   4   6   5       37.62       38.33      0.81 o
   5   6   5        0.45        0.10      0.28 o
   6   6   5        1.21        0.89      0.33 o
   7   6   5        2.02        1.36      0.39 o
   8   6   5        0.79        0.64      0.38 o
   9   6   5        1.45        1.34      0.47 o
  10   6   5        0.48       -0.11      0.57 o
  11   6   5        0.21       -0.27      0.62 o
 -11   7   5        0.06        0.04      0.50 o
 -10   7   5        0.02       -0.44      0.44 o
  -9   7   5        0.34       -0.26      0.44 o
  -8   7   5        1.87        2.02      0.47 o
  -7   7   5        0.00        0.52      0.44 o
  -6   7   5        2.80        2.89      0.49 o
  -5   7   5        1.09        0.41      0.36 o
  -4   7   5        0.17       -0.21      0.35 o
  -3   7   5        0.10        0.51      0.37 o
  -2   7   5        0.17       -0.03      0.34 o
  -1   7   5        3.21        2.66      0.41 o
   0   7   5        0.75        0.87      0.36 o
   1   7   5        0.00        0.12      0.35 o
   2   7   5        0.08       -0.35      0.35 o
   3   7   5        0.14       -0.24      0.38 o
   4   7   5        3.00        1.97      0.46 o
   5   7   5        0.84        0.72      0.41 o
   6   7   5        0.33        0.64      0.47 o
   7   7   5        0.53        0.60      0.50 o
   8   7   5        0.07       -0.30      0.52 o
  -6   8   5        1.92        1.91      0.60 o
  -5   8   5        0.90        0.35      0.56 o
  -4   8   5        1.15        2.35      0.61 o
  -3   8   5        0.24       -0.36      0.68 o
  -2   8   5        0.02       -0.14      0.47 o
  -1   8   5        1.42        1.19      0.59 o
   0   8   5        0.12        0.12      0.53 o
   1   8   5        2.66        3.92      0.67 o
   2   8   5        1.56        1.26      0.58 o
   3   8   5        0.35        1.20      1.13 o
 -21   0   6        4.41        5.53      1.74 o
 -20   0   6        3.22        3.99      0.84 o
 -19   0   6        0.09       -0.18      0.65 o
 -18   0   6        7.25        6.23      0.64 o
 -17   0   6       19.73       20.44      1.23 o
 -16   0   6       13.14       15.87      0.66 o
 -15   0   6       25.15       30.13      0.79 o
 -14   0   6      176.61      166.02      3.52 o
 -13   0   6       19.91       17.46      0.59 o
 -12   0   6      122.87      115.28      1.56 o
 -11   0   6      308.87      293.88      3.27 o
 -10   0   6       46.08       44.01      1.77 o
  -9   0   6      928.43      996.68     16.25 o
  -8   0   6        6.13        5.41      0.72 o
  -7   0   6     1039.48     1122.72     14.03 o
  -6   0   6       28.12       32.51      0.54 o
  -5   0   6      511.86      467.22      5.22 o
  -4   0   6       44.76       26.17      0.78 o
  -3   0   6     1100.86     1247.94     31.11 o
  -1   0   6      420.95      483.72     12.50 o
   0   0   6       20.37       10.44      0.49 o
   1   0   6      331.85      322.63      4.09 o
   2   0   6      505.01      481.28      8.79 o
   3   0   6      412.63      341.70      6.44 o
   4   0   6       84.00       85.63      2.03 o
   5   0   6      304.05      325.24      6.31 o
   6   0   6      120.33      112.02      2.03 o
   7   0   6      138.09      140.88      2.51 o
   8   0   6      358.59      367.22      5.79 o
   9   0   6        9.84       12.68      0.84 o
  10   0   6       18.25       21.56      0.83 o
  11   0   6      184.20      157.89      2.61 o
  12   0   6       31.71       39.68      1.13 o
  13   0   6       10.59       10.62      0.80 o
  14   0   6        6.50        5.58      0.85 o
  15   0   6       13.74       13.85      1.18 o
  16   0   6        1.33        1.56      0.86 o
 -20   1   6        0.01        0.25      0.47 o
 -19   1   6       12.71       12.79      0.86 o
 -18   1   6        7.52        9.80      0.53 o
 -17   1   6        1.09        1.64      0.30 o
 -16   1   6        1.24        0.73      0.23 o
 -15   1   6        7.01        7.96      0.36 o
 -14   1   6        2.65        2.56      0.27 o
 -13   1   6        4.90        3.02      0.24 o
 -12   1   6      162.07      152.50      1.84 o
 -11   1   6      150.04      144.17      1.42 o
 -10   1   6       22.19       22.06      0.48 o
  -9   1   6      512.61      538.32      6.40 o
  -8   1   6      178.62      164.72      2.31 o
  -7   1   6      148.23      162.95      1.53 o
  -6   1   6        0.44        0.61      0.12 o
  -5   1   6       18.92       14.67      0.24 o
  -4   1   6      211.87      198.03      2.43 o
  -3   1   6      197.53      253.54      2.74 o
  -2   1   6      546.79      562.58      5.65 o
  -1   1   6      750.85      847.70      8.56 o
   0   1   6     1812.43     1994.90     15.18 o
   1   1   6        6.08        3.40      0.27 o
   2   1   6      251.07      315.40      4.73 o
   3   1   6      744.44      835.21      8.82 o
   4   1   6        4.91       14.70      0.43 o
   5   1   6      235.91      214.86      2.17 o
   6   1   6      185.24      177.67      1.88 o
   7   1   6       11.52       11.90      0.39 o
   8   1   6        0.04       -0.22      0.22 o
   9   1   6      199.45      192.39      2.23 o
  10   1   6      126.43      121.29      2.34 o
  11   1   6        0.19        0.24      0.28 o
  12   1   6        2.26        2.18      0.37 o
  13   1   6       26.44       23.94      1.15 o
  14   1   6        0.35        0.16      0.40 o
  15   1   6        4.62        4.83      1.08 o
  16   1   6        0.98        1.56      0.69 o
 -20   2   6        2.03        2.38      0.59 o
 -19   2   6        0.00        0.37      0.45 o
 -18   2   6        3.27        3.76      0.84 o
 -17   2   6        2.87        2.70      0.36 o
 -16   2   6        2.36        3.49      0.35 o
 -15   2   6       14.51       14.30      0.49 o
 -14   2   6       22.57       20.37      0.54 o
 -13   2   6       34.79       38.27      0.74 o
 -12   2   6       31.79       34.34      0.62 o
 -11   2   6        7.25        7.35      0.33 o
 -10   2   6      460.03      438.00      5.08 o
  -9   2   6        4.76        3.05      0.20 o
  -8   2   6       14.68       16.89      0.34 o
  -7   2   6        8.80        8.83      0.30 o
  -6   2   6      546.08      516.23      8.19 o
  -5   2   6      449.86      400.34      3.38 o
  -4   2   6       32.46       36.20      0.46 o
  -3   2   6     1911.87     1977.27     15.09 o
  -2   2   6       12.84       13.14      0.62 o
  -1   2   6       26.39       35.71      0.43 o
   0   2   6      980.14     1060.28      7.87 o
   1   2   6     1631.51     1878.27     16.04 o
   2   2   6      224.61      267.22      3.33 o
   3   2   6        0.72        1.56      0.18 o
   4   2   6      204.54      235.67      2.92 o
   5   2   6        0.90        0.25      0.19 o
   6   2   6       67.84       64.59      0.80 o
   7   2   6      277.85      280.39      2.61 o
   8   2   6       13.34       10.11      0.39 o
   9   2   6        0.15        0.01      0.21 o
  10   2   6        5.66        7.17      0.42 o
  11   2   6        7.85        8.02      0.53 o
  12   2   6        9.06        6.26      0.51 o
  13   2   6        0.99        1.71      0.49 o
  14   2   6        0.21        0.41      0.42 o
  15   2   6        0.31        0.21      0.54 o
  16   2   6        0.40        0.10      0.83 o
 -19   3   6        0.77        0.04      0.53 o
 -18   3   6        0.96        0.60      0.42 o
 -17   3   6        2.64        1.97      0.40 o
 -16   3   6        1.27        0.96      0.31 o
 -15   3   6        6.82        6.01      0.40 o
 -14   3   6        6.54        7.02      0.39 o
 -13   3   6       17.10       15.98      0.58 o
 -12   3   6       11.17        9.76      0.36 o
 -11   3   6        9.36        8.15      0.33 o
 -10   3   6        3.51        6.34      0.29 o
  -9   3   6       49.48       50.33      1.02 o
  -8   3   6      151.86      141.19      1.86 o
  -7   3   6        1.18        2.70      0.23 o
  -6   3   6       38.27       50.12      0.80 o
  -5   3   6      294.41      277.19      5.51 o
  -4   3   6       51.79       48.30      0.88 o
  -3   3   6        1.34        5.05      0.65 o
  -2   3   6        0.42       -0.09      0.11 o
  -1   3   6      290.81      327.33      2.93 o
   0   3   6       86.20       76.74      1.30 o
   1   3   6       18.08       21.81      0.53 o
   2   3   6       57.85       58.39      0.74 o
   3   3   6       24.15       15.54      0.40 o
   4   3   6       77.77       59.55      0.78 o
   5   3   6       38.82       35.09      0.63 o
   6   3   6        0.20        0.10      0.21 o
   7   3   6        0.46        0.78      0.20 o
   8   3   6        3.11        3.72      0.28 o
   9   3   6        1.10        1.41      0.28 o
  10   3   6        7.41        7.51      0.45 o
  11   3   6        0.24        0.24      0.30 o
  12   3   6        0.02        0.84      0.43 o
  13   3   6        0.00       -0.21      0.43 o
  14   3   6        2.34        1.20      0.51 o
  15   3   6        0.04        0.40      0.58 o
 -18   4   6        0.44        1.27      0.56 o
 -17   4   6        0.05        0.53      0.47 o
 -16   4   6        3.41        2.92      0.49 o
 -15   4   6        0.75        0.36      0.36 o
 -14   4   6        1.16        1.15      0.34 o
 -13   4   6        1.54        1.70      0.35 o
 -12   4   6       19.37       19.67      0.61 o
 -11   4   6        2.79        2.20      0.27 o
 -10   4   6      115.66      116.47      2.74 o
  -9   4   6        0.49        1.02      0.23 o
  -8   4   6        8.12        5.28      0.30 o
  -7   4   6        1.98        2.72      0.37 o
  -6   4   6        0.48        0.52      0.19 o
  -5   4   6      154.54      154.13      1.63 o
  -4   4   6       16.51       17.47      0.45 o
  -3   4   6        0.17       -0.17      0.17 o
  -2   4   6        2.58        2.69      0.27 o
  -1   4   6      125.54      129.40      1.36 o
   0   4   6      130.09      116.85      1.32 o
   1   4   6      270.61      266.58      2.43 o
   2   4   6       21.97       16.14      0.47 o
   3   4   6       43.32       47.92      0.70 o
   4   4   6       41.57       49.15      0.72 o
   5   4   6        0.65       -0.18      0.18 o
   6   4   6        7.56       11.10      0.39 o
   7   4   6       21.71       26.36      0.53 o
   8   4   6        2.62        1.93      0.28 o
   9   4   6        0.44        0.00      0.25 o
  10   4   6        7.59        6.81      0.47 o
  11   4   6        0.73        1.13      0.36 o
  12   4   6        2.59        2.41      0.44 o
  13   4   6        0.45        0.46      0.40 o
  14   4   6        1.49        2.04      0.76 o
 -17   5   6        0.54        0.42      0.57 o
 -16   5   6        0.00        0.84      0.54 o
 -15   5   6        1.56        1.81      0.57 o
 -14   5   6        0.00        0.33      0.33 o
 -13   5   6        1.56        0.80      0.37 o
 -12   5   6        4.75        7.24      0.49 o
 -11   5   6       42.73       43.46      1.37 o
 -10   5   6       13.91       11.57      0.52 o
  -9   5   6        0.43        0.38      0.33 o
  -8   5   6      106.91       95.88      1.94 o
  -7   5   6        0.23       -0.22      0.22 o
  -6   5   6        0.42        0.01      0.23 o
  -5   5   6       24.77       24.46      0.56 o
  -4   5   6       19.42       22.42      0.52 o
  -3   5   6        3.80        2.36      0.25 o
  -2   5   6       13.18        8.84      0.41 o
  -1   5   6       57.82       61.77      0.94 o
   0   5   6       14.77       11.55      0.46 o
   1   5   6       35.80       36.87      0.74 o
   2   5   6      161.64      160.74      1.78 o
   3   5   6       12.30       14.44      0.51 o
   4   5   6       10.48        8.27      0.41 o
   5   5   6       32.71       32.32      0.71 o
   6   5   6        8.97        9.81      0.46 o
   7   5   6        1.33        1.72      0.32 o
   8   5   6        0.03       -0.19      0.25 o
   9   5   6        4.21        4.21      0.37 o
  10   5   6        1.33        1.28      0.45 o
  11   5   6        1.68        1.97      0.52 o
  12   5   6        1.30        2.29      0.62 o
 -14   6   6        2.44        2.88      0.62 o
 -13   6   6        3.96        2.82      0.62 o
 -12   6   6        0.04        0.60      0.39 o
 -11   6   6        1.12        1.24      0.35 o
 -10   6   6        8.77        8.39      0.53 o
  -9   6   6       34.54       36.97      1.16 o
  -8   6   6        0.06       -0.11      0.31 o
  -7   6   6        0.93        0.19      0.30 o
  -6   6   6       35.73       35.13      0.79 o
  -5   6   6       21.13       24.68      0.72 o
  -4   6   6        7.44        6.65      0.59 o
  -3   6   6       25.13       21.99      0.72 o
  -2   6   6       26.14       28.45      0.78 o
  -1   6   6        0.50       -0.29      0.29 o
   0   6   6       47.95       45.39      0.90 o
   1   6   6        2.10        2.22      0.34 o
   2   6   6        6.72        7.03      0.44 o
   3   6   6       12.17       12.10      0.54 o
   4   6   6       17.37       16.49      0.62 o
   5   6   6        0.71        1.05      0.31 o
   6   6   6        4.17        5.49      0.42 o
   7   6   6        9.61        8.18      0.51 o
   8   6   6        9.33       11.53      0.68 o
   9   6   6        1.65        2.28      0.61 o
  10   6   6        3.66        3.48      0.66 o
 -11   7   6        0.64        0.90      0.57 o
 -10   7   6        0.17        0.23      0.39 o
  -9   7   6        0.84        0.65      0.41 o
  -8   7   6        4.70        5.52      0.57 o
  -7   7   6       22.03       26.01      0.82 o
  -6   7   6        0.75        0.67      0.40 o
  -5   7   6        3.83        3.69      0.46 o
  -4   7   6       15.88       14.95      0.68 o
  -3   7   6        0.03       -0.07      0.34 o
  -2   7   6       51.19       53.38      1.05 o
  -1   7   6       22.44       22.52      0.75 o
   0   7   6        6.81        8.94      0.53 o
   1   7   6        7.48        5.32      0.45 o
   2   7   6        4.50        4.31      0.45 o
   3   7   6        3.41        3.64      0.43 o
   4   7   6        0.18       -0.38      0.38 o
   5   7   6        0.55        0.71      0.43 o
   6   7   6       10.45       10.99      0.78 o
   7   7   6        2.64        4.38      0.68 o
  -5   8   6        2.23        1.45      0.61 o
  -4   8   6        7.16        7.09      0.86 o
  -3   8   6        8.33        9.65      1.26 o
  -2   8   6        1.97        1.31      0.62 o
  -1   8   6        1.63        0.24      0.57 o
   0   8   6        6.65        6.04      0.75 o
   1   8   6        5.87        5.62      1.05 o
 -20   1   7        0.27        0.46      0.44 o
 -19   1   7        0.28        0.64      0.39 o
 -18   1   7        9.75       11.30      0.63 o
 -17   1   7       16.49       14.17      0.47 o
 -16   1   7        1.18        1.16      0.25 o
 -15   1   7       18.15       20.16      0.50 o
 -14   1   7       23.74       20.11      0.51 o
 -13   1   7        2.04        1.32      0.22 o
 -12   1   7       66.56       69.63      0.86 o
 -11   1   7       13.84       15.50      0.44 o
 -10   1   7      144.98      151.40      1.81 o
  -9   1   7       54.87       52.99      0.94 o
  -7   1   7       88.03       84.58      1.09 o
  -6   1   7      548.84      575.52      5.43 o
  -5   1   7      444.65      523.40      4.38 o
  -4   1   7      150.04      183.68      1.77 o
  -3   1   7        7.50       10.13      0.26 o
  -2   1   7      287.56      338.37      3.64 o
  -1   1   7        2.04        0.99      0.14 o
   0   1   7      133.41      105.21      1.01 o
   1   1   7       77.68       79.12      0.88 o
   2   1   7      340.37      380.10      4.07 o
   3   1   7       20.38       18.11      0.85 o
   4   1   7        5.77        5.36      0.40 o
   5   1   7      609.70      597.72      5.95 o
   6   1   7       20.47       25.90      0.71 o
   7   1   7      151.05      158.31      2.05 o
   8   1   7       97.28       77.29      1.27 o
   9   1   7        9.87       13.74      0.52 o
  10   1   7       30.57       29.44      0.71 o
  11   1   7        4.46        3.02      0.35 o
  12   1   7        8.18        9.99      0.67 o
  13   1   7        0.04        0.13      0.36 o
  14   1   7        0.00       -0.23      0.46 o
  15   1   7        0.62        1.07      1.06 o
  16   1   7        1.58        2.39      0.64 o
 -20   2   7        0.58        1.19      0.68 o
 -19   2   7        0.00       -0.17      0.40 o
 -18   2   7        2.02        1.54      0.34 o
 -17   2   7        0.08       -0.30      0.30 o
 -16   2   7        0.09        0.02      0.25 o
 -15   2   7       61.88       60.57      0.90 o
 -14   2   7       51.30       53.23      1.31 o
 -13   2   7       31.99       39.13      0.67 o
 -12   2   7       77.56       79.65      0.97 o
 -11   2   7        1.27        0.17      0.17 o
 -10   2   7        8.26        9.75      0.33 o
  -9   2   7       28.27       29.70      0.60 o
  -8   2   7       30.21       33.38      0.60 o
  -7   2   7      181.20      175.05     23.79 o
  -6   2   7      117.49      106.24      1.12 o
  -5   2   7      563.41      553.06      7.15 o
  -4   2   7      118.21      100.36      1.01 o
  -3   2   7      509.15      530.64      4.19 o
  -2   2   7       12.60       19.78      0.46 o
  -1   2   7        0.04        0.45      0.18 o
   0   2   7      270.66      237.34      2.26 o
   1   2   7        3.44        3.75      0.22 o
   2   2   7       40.76       33.47      0.86 o
   3   2   7      579.48      528.45     12.40 o
   4   2   7      289.03      276.75      2.51 o
   5   2   7       20.26       19.16      0.42 o
   6   2   7      125.28      114.75      1.27 o
   7   2   7      389.56      352.61      3.43 o
   8   2   7        5.59        1.63      0.35 o
   9   2   7       37.50       37.46      0.78 o
  10   2   7       19.82       17.08      0.60 o
  11   2   7        0.58        0.19      0.29 o
  12   2   7        4.99        4.33      0.48 o
  13   2   7        1.08        0.40      0.50 o
  14   2   7        2.47        2.86      0.56 o
  15   2   7        4.55        5.11      0.77 o
 -19   3   7        0.01       -0.06      0.52 o
 -18   3   7        1.00        0.12      0.42 o
 -17   3   7        0.84        0.66      0.32 o
 -16   3   7       46.24       52.06      0.95 o
 -15   3   7        0.02       -0.04      0.24 o
 -14   3   7        0.58        0.08      0.25 o
 -13   3   7      102.65      101.88      2.10 o
 -12   3   7       10.83       11.39      0.42 o
 -11   3   7        0.00        0.69      0.20 o
 -10   3   7        3.54        3.66      0.28 o
  -9   3   7      106.00      107.89      1.54 o
  -8   3   7       77.69       73.36      1.01 o
  -7   3   7      100.60      100.67      1.14 o
  -6   3   7      820.08      803.61     11.52 o
  -5   3   7      364.03      340.24      8.90 o
  -4   3   7      546.72      514.14      9.48 o
  -3   3   7      458.54      446.94      5.26 o
  -2   3   7     1110.80     1146.25     10.14 o
  -1   3   7       45.92       38.38      0.68 o
   0   3   7        8.22        8.93      0.39 o
   1   3   7      469.32      490.44      4.03 o
   2   3   7       48.62       42.67      0.62 o
   3   3   7       72.22       76.05      0.90 o
   4   3   7      269.85      271.82      3.63 o
   5   3   7      305.64      277.36      3.45 o
   6   3   7       33.80       36.60      0.79 o
   7   3   7       23.06       24.44      0.57 o
   8   3   7       16.81       18.78      0.55 o
   9   3   7       33.43       27.22      0.64 o
  10   3   7        0.04        0.30      0.30 o
  11   3   7       19.42       20.34      1.24 o
  12   3   7        1.36        1.19      0.41 o
  13   3   7        2.91        3.32      0.59 o
  14   3   7        1.03       -0.04      0.49 o
 -18   4   7        2.56        3.68      0.65 o
 -17   4   7        2.41        2.40      0.48 o
 -16   4   7        1.22        0.48      0.32 o
 -15   4   7        1.83        1.88      0.36 o
 -14   4   7       42.70       41.68      1.43 o
 -13   4   7        1.83        1.53      0.35 o
 -12   4   7        2.19        1.87      0.30 o
 -11   4   7       91.40       89.59      2.67 o
 -10   4   7        7.21        7.05      0.38 o
  -9   4   7        0.20        0.33      0.21 o
  -8   4   7       90.42       88.94      1.09 o
  -7   4   7      140.21      144.11      2.38 o
  -6   4   7       17.40       17.61      0.49 o
  -5   4   7        9.44        7.63      0.33 o
  -4   4   7      431.05      447.33      4.09 o
  -3   4   7       64.57       62.34      0.80 o
  -2   4   7       50.98       41.89      0.73 o
  -1   4   7      435.09      431.57      3.65 o
   0   4   7       53.92       66.55      0.93 o
   1   4   7       21.17       16.37      0.46 o
   2   4   7      136.17      125.11      1.28 o
   3   4   7      143.02      146.48      1.46 o
   4   4   7        0.73        0.42      0.21 o
   5   4   7        0.33        0.99      0.23 o
   6   4   7       21.58       22.09      0.58 o
   7   4   7       15.61       17.94      0.54 o
   8   4   7       18.11       19.13      0.57 o
   9   4   7        4.59        5.08      0.40 o
  10   4   7        6.81        8.24      0.61 o
  11   4   7       18.28       18.05      0.69 o
  12   4   7        1.49        1.55      0.48 o
  13   4   7        7.24        5.88      0.68 o
 -17   5   7        1.64        1.89      0.64 o
 -16   5   7        0.03        0.35      0.52 o
 -15   5   7        1.59        1.91      0.39 o
 -14   5   7        0.24        0.08      0.37 o
 -13   5   7        0.27        0.08      0.36 o
 -12   5   7       38.96       40.84      2.00 o
 -11   5   7        1.07        1.61      0.39 o
 -10   5   7        3.23        3.48      0.41 o
  -9   5   7       35.14       34.67      0.88 o
  -8   5   7       40.78       41.76      1.11 o
  -7   5   7        4.44        4.20      0.35 o
  -6   5   7       31.63       32.54      0.70 o
  -5   5   7       31.24       32.05      0.61 o
  -4   5   7       10.10        9.55      0.41 o
  -3   5   7       10.64        9.78      0.41 o
  -2   5   7        0.47        0.13      0.23 o
  -1   5   7       30.88       34.53      0.85 o
   0   5   7       32.78       34.28      0.70 o
   1   5   7       80.71       70.37      1.03 o
   2   5   7       12.08       16.97      0.57 o
   3   5   7       21.80       25.59      0.61 o
   4   5   7       14.68       12.98      0.52 o
   5   5   7       13.72       18.72      0.75 o
   6   5   7        6.92        8.59      0.52 o
   7   5   7       11.29       10.60      0.51 o
   8   5   7        2.05        1.23      0.31 o
   9   5   7        9.29        9.49      0.52 o
  10   5   7        0.02       -0.17      0.44 o
  11   5   7        1.10        0.50      0.94 o
  12   5   7        8.63        8.64      0.85 o
 -14   6   7        0.35        0.60      0.55 o
 -13   6   7        5.71        3.93      0.46 o
 -12   6   7        0.01        0.08      0.34 o
 -11   6   7        0.15        0.14      0.32 o
 -10   6   7       15.25       15.45      0.71 o
  -9   6   7        2.55        3.71      0.52 o
  -8   6   7        8.52        8.74      0.56 o
  -7   6   7        3.80        2.81      0.37 o
  -6   6   7        1.84        1.74      0.35 o
  -5   6   7       18.69       20.69      0.74 o
  -4   6   7        0.51        0.04      0.31 o
  -3   6   7       13.74       15.33      0.64 o
  -2   6   7        7.18        6.26      0.47 o
  -1   6   7        0.85       -0.13      0.31 o
   0   6   7        3.46        2.95      0.39 o
   1   6   7        0.02       -0.28      0.28 o
   2   6   7        1.00        0.94      0.34 o
   3   6   7       17.69       14.03      0.64 o
   4   6   7       11.28       15.92      0.68 o
   5   6   7        5.53        3.93      0.39 o
   6   6   7        1.58        0.95      0.32 o
   7   6   7        4.04        3.32      0.41 o
   8   6   7        0.05        0.49      0.43 o
   9   6   7        0.75        0.21      0.55 o
 -11   7   7        0.02       -0.26      0.43 o
 -10   7   7        0.36        0.14      0.43 o
  -9   7   7        0.13        0.40      0.35 o
  -8   7   7        0.06       -0.30      0.35 o
  -7   7   7        2.02        2.68      0.58 o
  -6   7   7        0.44        1.09      0.47 o
  -5   7   7        0.02        0.16      0.39 o
  -4   7   7        1.20        0.81      0.40 o
  -3   7   7        0.01        0.54      0.41 o
  -2   7   7        1.00        0.72      0.39 o
  -1   7   7        1.56        1.39      0.40 o
   0   7   7        2.05        2.76      0.44 o
   1   7   7        0.07        0.04      0.35 o
   2   7   7        1.24        0.54      0.44 o
   3   7   7        0.42       -0.26      0.34 o
   4   7   7        0.01       -0.34      0.34 o
   5   7   7        0.41       -0.29      0.49 o
   6   7   7        0.26        0.06      0.54 o
  -3   8   7        0.65        0.90      0.58 o
  -2   8   7        0.00       -0.52      0.52 o
 -21   0   8        3.25        4.30      0.90 o
 -20   0   8        7.19        6.38      0.80 o
 -19   0   8        6.28        4.91      1.36 o
 -18   0   8        3.89        6.35      0.52 o
 -17   0   8        2.40        1.23      0.43 o
 -16   0   8        0.75        0.62      0.32 o
 -15   0   8       30.74       28.92      0.86 o
 -14   0   8       20.77       22.34      0.73 o
 -13   0   8       96.21       87.65      1.48 o
 -12   0   8        7.87        6.35      0.42 o
 -11   0   8      691.63      683.46      7.81 o
 -10   0   8      214.44      223.43      2.82 o
  -9   0   8        2.25        1.68      0.53 o
  -8   0   8      130.84      146.57      4.21 o
  -7   0   8        8.20       11.76      0.36 o
  -6   0   8       65.72       65.66      0.93 o
  -5   0   8       48.84       51.75      1.69 o
  -4   0   8       69.10       42.31      1.63 o
  -3   0   8       24.27        8.90      0.55 o
  -2   0   8        4.29        5.69      0.49 o
  -1   0   8     2502.80     2626.64     65.27 o
   0   0   8       13.84       19.04      0.44 o
   1   0   8        7.23        6.56      0.78 o
   2   0   8     2827.58     2592.23     76.42 o
   4   0   8     1184.96     1132.57     20.41 o
   5   0   8      206.29      180.00      4.81 o
   6   0   8       90.96      102.67      2.64 o
   7   0   8        2.24        1.83      0.54 o
   8   0   8       56.10       47.52      1.75 o
   9   0   8       96.90       95.95      2.37 o
  10   0   8       35.99       40.13      1.21 o
  11   0   8        5.81        4.59      0.53 o
  12   0   8       12.75        9.50      0.94 o
  13   0   8       10.85       12.37      0.90 o
  14   0   8        4.53        4.39      1.01 o
  15   0   8        4.99        4.57      1.09 o
 -20   1   8        0.61        1.38      0.77 o
 -19   1   8        0.49        0.39      0.34 o
 -18   1   8        7.30        6.61      0.38 o
 -17   1   8       10.74       12.19      0.44 o
 -16   1   8        4.24        5.21      0.34 o
 -15   1   8        2.14        1.99      0.27 o
 -14   1   8        2.99        3.21      0.30 o
 -13   1   8       23.73       23.15      0.54 o
 -12   1   8       12.81       11.65      0.40 o
 -11   1   8      120.55      112.08      1.25 o
 -10   1   8      213.87      214.07      2.70 o
  -9   1   8      367.57      364.01      3.21 o
  -8   1   8      198.03      194.90      2.62 o
  -7   1   8       73.48       60.38      0.82 o
  -6   1   8        7.08        6.81      0.24 o
  -5   1   8       18.67       21.48      0.33 o
  -4   1   8       49.22       46.55      0.64 o
  -3   1   8      537.90      544.26      5.05 o
  -2   1   8       61.40       50.65      1.08 o
  -1   1   8        0.03       -0.11      0.11 o
   0   1   8     1308.65     1387.70     11.05 o
   1   1   8     1087.22     1140.36     10.70 o
   2   1   8        0.32        0.30      0.20 o
   3   1   8       36.40       40.15      0.74 o
   4   1   8      421.27      405.24      3.83 o
   5   1   8        2.75        7.64      0.42 o
   6   1   8      210.31      203.23      2.81 o
   7   1   8       54.20       50.89      1.35 o
   8   1   8       23.07       25.81      0.84 o
   9   1   8        8.72        8.07      0.49 o
  10   1   8       25.28       23.19      0.80 o
  11   1   8       16.48       16.02      0.64 o
  12   1   8       14.80       15.09      0.61 o
  13   1   8        0.05        0.22      0.53 o
  14   1   8       12.15       12.64      0.82 o
  15   1   8        0.02        0.03      0.63 o
 -20   2   8        0.05       -0.45      0.45 o
 -19   2   8        9.56       10.28      0.64 o
 -18   2   8        0.04       -0.08      0.30 o
 -17   2   8        4.50        4.01      0.34 o
 -16   2   8        5.25        4.01      0.35 o
 -15   2   8        0.22        1.16      0.28 o
 -14   2   8       16.36       15.16      0.52 o
 -13   2   8        0.90        1.90      0.28 o
 -12   2   8      112.35      111.90      1.32 o
 -11   2   8       10.10        9.48      0.37 o
 -10   2   8        0.83        0.95      0.19 o
  -9   2   8      437.00      420.76      3.53 o
  -8   2   8      101.33       93.22      1.00 o
  -7   2   8      666.59      661.39      6.20 o
  -6   2   8      127.12      104.55     10.74 o
  -5   2   8      689.75      706.84      7.91 o
  -4   2   8       38.99       30.27      0.57 o
  -3   2   8       41.60       36.75      0.68 o
  -2   2   8     1090.14     1163.94     11.61 o
  -1   2   8       54.39       63.94      0.91 o
   0   2   8       81.37       97.46      1.26 o
   1   2   8       54.38       59.14      0.80 o
   2   2   8       28.16       37.66      0.57 o
   3   2   8       93.12      100.13      1.18 o
   4   2   8       98.05      107.88      1.18 o
   5   2   8        0.40        0.38      0.21 o
   6   2   8       27.92       21.40      0.55 o
   7   2   8       21.63       25.37      0.65 o
   8   2   8       81.51       79.16      1.21 o
   9   2   8        0.72        0.74      0.31 o
  10   2   8       11.86       11.26      0.58 o
  11   2   8        0.20        0.58      0.31 o
  12   2   8       15.67       17.78      0.87 o
  13   2   8        0.02        0.36      0.46 o
  14   2   8        0.29       -0.44      0.44 o
 -19   3   8        0.11        0.29      0.49 o
 -18   3   8        1.11        0.15      0.35 o
 -17   3   8        4.55        4.69      0.41 o
 -16   3   8        6.33        6.55      0.45 o
 -15   3   8        4.34        4.39      0.37 o
 -14   3   8       17.17       14.92      0.51 o
 -13   3   8        5.99        5.04      0.35 o
 -12   3   8        3.09        2.49      0.27 o
 -11   3   8        0.97        0.96      0.21 o
 -10   3   8        4.01        2.96      0.25 o
  -9   3   8        0.02        0.69      0.21 o
  -8   3   8       37.83       39.14      0.67 o
  -7   3   8      105.02      111.76      1.38 o
  -6   3   8        9.60       10.80      0.38 o
  -5   3   8       94.26       88.43      1.04 o
  -4   3   8      494.65      492.04      4.23 o
  -3   3   8        4.54        9.72      0.42 o
  -2   3   8       35.91       30.08      0.81 o
  -1   3   8       17.50       14.05      0.39 o
   0   3   8        0.11        0.00      0.16 o
   1   3   8       67.79       54.14      0.77 o
   2   3   8        1.47        1.73      0.21 o
   3   3   8        5.26        4.07      0.26 o
   4   3   8       20.43       11.47      0.41 o
   5   3   8       83.62       70.69      1.02 o
   6   3   8        0.09        0.16      0.20 o
   7   3   8        0.46        0.46      0.26 o
   8   3   8       24.17       20.41      0.61 o
   9   3   8        0.33        0.43      0.32 o
  10   3   8       18.38       18.98      0.84 o
  11   3   8        0.13        0.10      0.38 o
  12   3   8        1.25        1.32      0.45 o
  13   3   8        0.09        0.32      0.48 o
  14   3   8        0.00       -0.59      0.59 o
 -18   4   8        0.06       -0.01      0.55 o
 -17   4   8        0.21        0.13      0.37 o
 -16   4   8        0.09       -0.35      0.35 o
 -15   4   8       16.12       17.45      0.77 o
 -14   4   8        0.63        0.82      0.43 o
 -13   4   8        0.56        1.24      0.33 o
 -12   4   8       11.28       11.12      0.51 o
 -11   4   8        6.22        5.07      0.37 o
 -10   4   8        0.09        0.42      0.26 o
  -9   4   8       76.75       73.40      1.03 o
  -8   4   8        7.64        8.91      0.40 o
  -7   4   8       40.02       40.97      0.79 o
  -6   4   8        0.01        0.12      0.21 o
  -5   4   8       54.33       58.51      0.81 o
  -4   4   8       12.61       13.90      0.42 o
  -3   4   8        2.24        2.83      0.26 o
  -2   4   8        0.10        0.27      0.19 o
  -1   4   8       36.28       27.67      0.56 o
   0   4   8      189.66      199.88      1.89 o
   1   4   8       14.71       15.69      0.46 o
   2   4   8       64.84       56.41      0.78 o
   3   4   8        0.87        0.35      0.22 o
   4   4   8       15.44       17.29      0.50 o
   5   4   8        3.16        6.27      0.37 o
   6   4   8        3.75        5.12      0.54 o
   7   4   8        0.63       -0.12      0.24 o
   8   4   8        0.30       -0.17      0.30 o
   9   4   8        0.78        0.79      0.37 o
  10   4   8        0.91        1.34      0.37 o
  11   4   8        0.24        0.15      0.50 o
  12   4   8        0.22        0.60      0.52 o
 -16   5   8        0.45        0.24      0.36 o
 -15   5   8        0.32        0.29      0.40 o
 -14   5   8        4.30        4.25      0.55 o
 -13   5   8        0.26       -0.24      0.37 o
 -12   5   8        4.08        6.13      0.56 o
 -11   5   8        4.36        5.12      0.48 o
 -10   5   8       29.21       31.43      1.06 o
  -9   5   8        4.94        5.30      0.38 o
  -8   5   8        9.53       10.80      0.47 o
  -7   5   8       85.04       83.29      1.56 o
  -6   5   8        0.18       -0.24      0.24 o
  -5   5   8        3.69        2.58      0.30 o
  -4   5   8       43.17       41.11      0.80 o
  -3   5   8       32.74       36.35      0.69 o
  -2   5   8       16.48       14.17      0.50 o
  -1   5   8       14.65       11.67      0.47 o
   0   5   8       19.96       22.55      0.59 o
   1   5   8        0.63        0.37      0.25 o
   2   5   8       11.47       10.28      0.46 o
   3   5   8       11.87       15.19      0.54 o
   4   5   8        2.49        3.17      0.34 o
   5   5   8        9.80       10.42      0.52 o
   6   5   8        9.41        7.40      0.51 o
   7   5   8        6.25        7.06      0.48 o
   8   5   8        5.38        5.90      0.47 o
   9   5   8        0.01       -0.02      0.35 o
  10   5   8        1.42        0.52      0.45 o
  11   5   8        0.96        0.34      0.58 o
 -14   6   8        0.36        0.45      0.40 o
 -13   6   8        2.16        1.38      0.45 o
 -12   6   8        4.42        3.23      0.53 o
 -11   6   8        2.81        2.26      0.42 o
 -10   6   8        1.32        1.55      0.43 o
  -9   6   8        5.67        4.54      0.48 o
  -8   6   8       14.56       16.14      0.85 o
  -7   6   8        0.43       -0.12      0.33 o
  -6   6   8        0.30       -0.31      0.31 o
  -5   6   8       17.57       18.09      0.71 o
  -4   6   8        7.82       10.52      0.62 o
  -3   6   8       19.59       20.21      0.88 o
  -2   6   8       42.69       39.04      0.93 o
  -1   6   8       15.93       15.95      0.67 o
   0   6   8        0.30       -0.31      0.31 o
   1   6   8        7.85        7.16      0.50 o
   2   6   8        3.23        3.60      0.42 o
   3   6   8        9.57       10.07      0.57 o
   4   6   8        4.84        4.85      0.47 o
   5   6   8        7.08        6.50      0.51 o
   6   6   8       12.35       13.75      0.69 o
   7   6   8        0.47        0.30      0.38 o
   8   6   8        3.77        3.13      0.44 o
   9   6   8       10.05       11.95      0.93 o
 -11   7   8        7.86        7.71      0.59 o
 -10   7   8        3.88        3.51      0.52 o
  -9   7   8        0.69        1.06      0.49 o
  -8   7   8        0.20        0.08      0.41 o
  -7   7   8        2.50        1.28      0.46 o
  -6   7   8       12.94       12.96      0.85 o
  -5   7   8        0.22       -0.40      0.40 o
  -4   7   8        4.46        5.35      0.60 o
  -3   7   8       16.54       17.06      0.88 o
  -2   7   8        0.13        0.97      0.65 o
  -1   7   8       11.26       11.19      0.68 o
   0   7   8       16.19       14.78      0.76 o
   1   7   8       17.59       20.60      0.86 o
   2   7   8        0.01       -0.24      0.39 o
   3   7   8        0.76       -0.40      0.45 o
   4   7   8        4.56        4.33      0.62 o
   5   7   8        0.99       -0.04      0.42 o
 -20   1   9        0.20        0.78      0.75 o
 -19   1   9        0.12        0.09      0.29 o
 -18   1   9        2.74        2.44      0.32 o
 -17   1   9       17.36       18.36      0.55 o
 -16   1   9        9.08        7.20      0.40 o
 -15   1   9        0.85        0.90      0.25 o
 -14   1   9       72.07       77.44      1.07 o
 -13   1   9       28.70       28.35      0.71 o
 -12   1   9        7.33        5.62      0.30 o
 -11   1   9        3.97        3.47      0.25 o
 -10   1   9       81.48       80.56      1.03 o
  -9   1   9        4.12        3.89      0.25 o
  -8   1   9       56.68       48.95      0.61 o
  -7   1   9      471.08      452.61      3.81 o
  -6   1   9       15.34       12.40      0.25 o
  -5   1   9      185.91      195.84      1.93 o
  -4   1   9      518.80      530.82      5.44 o
  -3   1   9       25.24       32.29      0.77 o
  -2   1   9        0.95        0.51      0.17 o
  -1   1   9      563.23      510.52      7.46 o
   0   1   9       58.83       51.00      0.63 o
   1   1   9      789.89      790.63      7.47 o
   2   1   9       66.56       61.87      0.84 o
   3   1   9       54.78       67.23      0.90 o
   4   1   9       32.46       32.71      0.75 o
   5   1   9       13.65       17.39      0.67 o
   6   1   9      179.99      175.84      2.55 o
   7   1   9       16.56       21.17      0.77 o
   8   1   9        0.64       -0.02      0.53 o
   9   1   9       11.54        7.39      0.62 o
  10   1   9        9.84       12.43      0.71 o
  11   1   9        0.08       -0.18      0.35 o
  12   1   9        2.46        1.27      0.34 o
  13   1   9        2.24        2.70      0.43 o
  14   1   9        0.56        0.44      0.59 o
 -20   2   9        0.29       -0.24      0.47 o
 -19   2   9        2.50        2.31      0.41 o
 -18   2   9        0.51        0.83      0.31 o
 -17   2   9        4.17        4.63      0.38 o
 -16   2   9        8.78       10.87      0.47 o
 -15   2   9        2.52        3.58      0.35 o
 -14   2   9       49.02       44.75      0.81 o
 -13   2   9       23.20       23.49      0.57 o
 -12   2   9       49.96       57.41      0.86 o
 -11   2   9       24.71       27.50      0.57 o
 -10   2   9        0.03       -0.15      0.15 o
  -9   2   9        0.30        0.45      0.16 o
  -8   2   9       23.69       25.00      0.49 o
  -7   2   9       29.29       27.37      0.60 o
  -6   2   9      450.28      471.39      4.01 o
  -5   2   9      606.58      582.78      5.20 o
  -4   2   9        1.68        1.17      0.13 o
  -3   2   9      361.72      381.10      2.92 o
  -2   2   9      723.70      688.14      5.63 o
  -1   2   9       40.58       25.92      0.73 o
   0   2   9       50.01       45.79      0.61 o
   1   2   9      197.18      170.86      1.59 o
   2   2   9       17.84       25.01      0.51 o
   3   2   9       45.41       46.80      0.87 o
   4   2   9      190.44      177.74      1.79 o
   5   2   9       60.41       67.07      0.96 o
   6   2   9       59.54       55.80      1.05 o
   7   2   9        7.84        7.11      0.80 o
   8   2   9       51.59       40.78      1.03 o
   9   2   9        3.46        4.56      0.41 o
  10   2   9        4.41        4.60      0.45 o
  11   2   9       22.89       23.68      0.93 o
  12   2   9        0.05        0.37      0.42 o
  13   2   9        0.33        0.28      0.64 o
  14   2   9        0.33        0.85      0.63 o
 -19   3   9        0.10        0.39      0.38 o
 -18   3   9        0.49        0.14      0.43 o
 -17   3   9        0.00       -0.31      0.31 o
 -16   3   9        3.87        4.24      0.39 o
 -15   3   9       75.74       79.53      1.91 o
 -14   3   9        9.23       11.72      0.53 o
 -13   3   9        9.67       11.77      0.46 o
 -12   3   9       88.79       81.32      1.13 o
 -11   3   9       12.92       13.62      0.49 o
 -10   3   9       56.14       60.33      0.89 o
  -9   3   9        6.07        6.79      0.34 o
  -8   3   9      330.99      332.29      3.21 o
  -7   3   9        4.09        4.35      0.29 o
  -6   3   9        6.99        9.72      0.39 o
  -5   3   9      299.23      304.54      2.77 o
  -4   3   9      476.13      470.79      4.88 o
  -3   3   9      458.18      458.53      5.03 o
  -2   3   9       15.87       15.99      0.47 o
  -1   3   9      106.89      112.81      1.25 o
   0   3   9      116.40      104.85      1.18 o
   1   3   9       11.58       14.85      0.44 o
   2   3   9      136.18      154.40      1.79 o
   3   3   9       32.53       28.03      0.58 o
   4   3   9       69.32       74.17      1.07 o
   5   3   9       47.88       43.74      0.77 o
   6   3   9       34.01       27.28      0.57 o
   7   3   9       28.22       31.29      0.88 o
   8   3   9        4.93        4.18      0.41 o
   9   3   9       29.55       33.71      1.13 o
  10   3   9        1.61        1.54      0.41 o
  11   3   9        0.75       -0.49      0.73 o
  12   3   9        0.11       -0.31      0.42 o
  13   3   9        4.52        5.59      0.85 o
 -18   4   9        0.60        0.78      0.50 o
 -17   4   9        5.69        5.14      0.59 o
 -16   4   9        3.79        2.16      0.44 o
 -15   4   9        2.23        2.76      0.46 o
 -14   4   9        0.26        0.32      0.33 o
 -13   4   9       29.45       28.98      1.24 o
 -12   4   9        5.10        6.56      0.43 o
 -11   4   9       16.55       17.57      0.65 o
 -10   4   9      135.62      128.97      2.20 o
  -9   4   9       16.70       18.33      0.55 o
  -8   4   9       10.22       11.01      0.48 o
  -7   4   9      141.03      135.51      1.65 o
  -6   4   9      174.00      182.88      2.04 o
  -5   4   9       18.96       17.44      0.61 o
  -4   4   9        2.38        1.01      0.23 o
  -3   4   9       36.04       40.38      0.71 o
  -2   4   9       25.02       21.49      0.53 o
  -1   4   9       27.36       23.35      0.55 o
   0   4   9       70.51       73.60      1.07 o
   1   4   9       23.96       32.24      0.78 o
   2   4   9      121.49      110.90      1.32 o
   3   4   9       35.41       29.32      0.62 o
   4   4   9       64.86       64.93      0.93 o
   5   4   9       34.01       34.59      0.73 o
   6   4   9        5.32        4.82      0.34 o
   7   4   9       18.81       21.83      0.60 o
   8   4   9        6.38        7.53      0.54 o
   9   4   9        2.13        2.25      0.44 o
  10   4   9        0.09       -0.19      0.44 o
  11   4   9        5.29        5.96      0.75 o
  12   4   9        9.36        9.11      1.19 o
 -16   5   9        1.07        0.95      0.46 o
 -15   5   9        0.02       -0.02      0.55 o
 -14   5   9        2.92        1.91      0.46 o
 -13   5   9        2.33        2.61      0.46 o
 -12   5   9        0.01        0.26      0.38 o
 -11   5   9       19.50       20.53      0.81 o
 -10   5   9        0.47        0.40      0.28 o
  -9   5   9        3.89        2.54      0.32 o
  -8   5   9       38.69       37.51      0.94 o
  -7   5   9       15.70       17.91      0.60 o
  -6   5   9       11.23       11.55      0.49 o
  -5   5   9       25.50       22.54      0.67 o
  -4   5   9       19.08       21.98      0.75 o
  -3   5   9        8.98        9.34      0.42 o
  -2   5   9        5.18        4.65      0.35 o
  -1   5   9        0.85        1.11      0.27 o
   0   5   9       37.34       38.76      0.77 o
   1   5   9       12.52       13.47      0.51 o
   2   5   9       36.47       29.65      0.69 o
   3   5   9       51.24       58.68      0.97 o
   4   5   9        7.92        6.39      0.40 o
   5   5   9        8.55        7.54      0.46 o
   6   5   9       18.14       21.62      0.76 o
   7   5   9        3.54        4.48      0.43 o
   8   5   9        0.87        1.76      0.42 o
   9   5   9        0.15        0.37      0.44 o
  10   5   9        7.97        8.56      0.90 o
 -14   6   9        1.72        2.57      0.54 o
 -13   6   9        0.02        0.13      0.42 o
 -12   6   9        2.62        2.68      0.49 o
 -11   6   9        0.04       -0.07      0.37 o
 -10   6   9        0.20       -0.01      0.36 o
  -9   6   9        8.00        7.94      0.55 o
  -8   6   9        0.76        0.53      0.42 o
  -7   6   9        4.32        4.27      0.45 o
  -6   6   9       10.73       10.02      0.58 o
  -5   6   9        1.15        0.51      0.34 o
  -4   6   9        3.85        4.55      0.49 o
  -3   6   9        0.60       -0.30      0.30 o
  -2   6   9       23.71       26.67      0.79 o
  -1   6   9        0.01       -0.31      0.31 o
   0   6   9        0.01       -0.31      0.31 o
   1   6   9        5.50        4.70      0.46 o
   2   6   9        0.24        0.36      0.34 o
   3   6   9        0.01       -0.27      0.35 o
   4   6   9        5.58        4.51      0.51 o
   5   6   9        3.63        2.53      0.47 o
   6   6   9        0.49        0.28      0.43 o
   7   6   9        0.10       -0.09      0.44 o
   8   6   9        2.04        1.73      0.52 o
 -10   7   9        0.30        0.35      0.46 o
  -9   7   9        0.21        0.41      0.46 o
  -8   7   9        0.00       -0.32      0.41 o
  -7   7   9        0.05        0.11      0.47 o
  -6   7   9        0.31       -0.11      0.43 o
  -5   7   9        0.16       -0.24      0.42 o
  -4   7   9        1.82        1.20      0.46 o
  -3   7   9        0.08        0.57      0.45 o
  -2   7   9        0.03       -0.27      0.43 o
  -1   7   9        0.16       -0.39      0.39 o
   0   7   9        0.30        0.57      0.41 o
   1   7   9        3.47        3.48      0.55 o
   2   7   9        0.46        0.13      0.48 o
   3   7   9        0.28        0.37      0.49 o
   4   7   9        0.16       -0.32      0.47 o
 -20   0  10       12.03       15.40      2.21 o
 -19   0  10        3.14        1.59      0.51 o
 -18   0  10        0.53        0.57      0.40 o
 -17   0  10        7.76        7.85      0.60 o
 -16   0  10        2.88        2.34      0.41 o
 -15   0  10        1.98        2.28      0.37 o
 -14   0  10        5.81        4.91      0.42 o
 -13   0  10        7.73        7.62      0.46 o
 -12   0  10       11.22       11.07      0.51 o
 -11   0  10        5.77        7.29      0.42 o
 -10   0  10     1240.08     1248.94     13.84 o
  -9   0  10       56.81       59.59      1.16 o
  -8   0  10       30.76       30.99      0.62 o
  -7   0  10      290.38      297.33      3.49 o
  -6   0  10       15.23       18.35      0.36 o
  -5   0  10      200.06      188.53      3.95 o
  -4   0  10      457.20      477.19      8.43 o
  -3   0  10      482.61      487.15      9.20 o
  -2   0  10      117.63      126.22      4.04 o
  -1   0  10      328.82      346.55      4.36 o
   0   0  10      696.33      729.60     16.89 o
   1   0  10      316.82      333.33      8.04 o
   2   0  10       92.11      100.45      2.43 o
   3   0  10     1236.29     1138.76     20.57 o
   4   0  10       83.40      103.20      2.62 o
   5   0  10      102.65      111.70      2.86 o
   6   0  10       70.10       55.33      2.01 o
   7   0  10      109.09      119.01      3.13 o
   8   0  10        1.74        0.39      0.56 o
   9   0  10        0.14       -0.37      0.37 o
  10   0  10        2.14        1.35      0.78 o
  11   0  10       13.49       12.65      1.00 o
  12   0  10       10.17        8.61      0.76 o
  13   0  10        0.01       -0.49      0.49 o
 -20   1  10        5.06        5.41      0.79 o
 -19   1  10        2.58        2.96      0.37 o
 -18   1  10        5.16        5.82      0.41 o
 -17   1  10        5.50        5.07      0.37 o
 -16   1  10        3.50        3.60      0.33 o
 -15   1  10        0.40        0.31      0.23 o
 -14   1  10        0.25        0.53      0.24 o
 -13   1  10       11.70       12.93      0.45 o
 -12   1  10       92.08       93.14      1.13 o
 -11   1  10        2.40        2.73      0.23 o
 -10   1  10        0.09       -0.01      0.27 o
  -9   1  10      236.45      236.18      2.20 o
  -8   1  10      586.69      578.99      4.91 o
  -7   1  10       21.62       20.79      0.38 o
  -6   1  10       57.28       60.06      0.74 o
  -5   1  10      190.76      180.89      1.91 o
  -4   1  10        0.28        1.01      0.16 o
  -3   1  10      208.06      204.19      2.26 o
  -2   1  10      272.48      277.24      3.03 o
  -1   1  10      279.06      303.27      2.96 o
   0   1  10       83.67       70.11      0.94 o
   1   1  10      563.32      555.15      5.19 o
   2   1  10      233.86      238.23      2.93 o
   3   1  10        8.83       10.25      0.41 o
   4   1  10        6.61        5.81      0.45 o
   5   1  10      159.96      143.31      2.48 o
   6   1  10        1.58        2.95      0.39 o
   7   1  10       15.24       13.52      0.74 o
   8   1  10       18.51       15.70      1.27 o
   9   1  10       26.24       28.03      1.01 o
  10   1  10        3.59        3.01      0.54 o
  11   1  10        0.08       -0.20      0.36 o
  12   1  10        1.95        1.08      0.40 o
  13   1  10        9.33        8.76      0.67 o
 -20   2  10        0.03       -0.42      0.42 o
 -19   2  10        0.04       -0.06      0.34 o
 -18   2  10       17.20       19.21      0.71 o
 -17   2  10        0.02       -0.01      0.30 o
 -16   2  10       21.37       22.43      0.65 o
 -15   2  10        8.98        6.53      0.42 o
 -14   2  10       11.08       11.98      0.49 o
 -13   2  10        0.31        0.01      0.23 o
 -12   2  10        2.51        2.51      0.27 o
 -11   2  10      196.06      185.57      1.91 o
 -10   2  10        0.96        0.71      0.19 o
  -9   2  10       15.91       17.17      0.44 o
  -8   2  10       78.22       76.71      0.96 o
  -7   2  10       67.76       64.48      0.83 o
  -6   2  10      544.36      541.24      4.84 o
  -5   2  10       21.42       24.20      0.57 o
  -4   2  10        2.07        4.17      0.17 o
  -3   2  10       14.02       13.13      0.40 o
  -2   2  10      235.91      254.57      2.28 o
  -1   2  10      331.68      353.02      3.07 o
   0   2  10       17.71       20.95      0.43 o
   1   2  10       13.12       17.86      0.45 o
   2   2  10        1.24        1.75      0.28 o
   3   2  10        0.06       -0.19      0.19 o
   4   2  10       12.73       11.48      0.47 o
   5   2  10        7.88        8.87      0.42 o
   6   2  10        1.74        3.60      0.37 o
   7   2  10       16.12       12.12      0.59 o
   8   2  10        2.35        3.69      0.45 o
   9   2  10        2.38        2.36      0.44 o
  10   2  10        4.61        3.65      0.65 o
  11   2  10       20.91       22.05      0.84 o
  12   2  10        1.03        0.84      0.52 o
  13   2  10        4.73        5.80      1.05 o
 -19   3  10        0.15       -0.05      0.43 o
 -18   3  10        1.56        1.55      0.48 o
 -17   3  10        2.46        2.16      0.34 o
 -16   3  10        7.76        6.67      0.42 o
 -15   3  10        1.64        2.07      0.35 o
 -14   3  10        7.32        8.03      0.45 o
 -13   3  10       39.64       37.47      0.94 o
 -12   3  10        4.10        3.13      0.35 o
 -11   3  10        0.14        0.27      0.24 o
 -10   3  10        4.93        4.82      0.34 o
  -9   3  10        1.01        1.21      0.26 o
  -8   3  10        8.47       10.07      0.43 o
  -7   3  10        0.05        0.17      0.21 o
  -6   3  10        2.56        2.70      0.25 o
  -5   3  10        5.63        4.51      0.29 o
  -4   3  10      138.84      137.40      1.45 o
  -3   3  10      116.61      128.14      1.38 o
  -2   3  10        1.73        6.76      0.31 o
  -1   3  10        0.17        0.24      0.18 o
   0   3  10        9.42        5.68      0.30 o
   1   3  10        0.53       -0.01      0.18 o
   2   3  10        7.69        5.92      0.31 o
   3   3  10        0.00        0.10      0.21 o
   4   3  10        6.24        5.31      0.35 o
   5   3  10        0.78        2.57      0.28 o
   6   3  10       20.42       18.84      0.71 o
   7   3  10        0.38        0.72      0.33 o
   8   3  10        0.00        0.13      0.31 o
   9   3  10       26.49       23.36      0.76 o
  10   3  10        0.06       -0.16      0.39 o
  11   3  10        9.42       10.09      0.86 o
  12   3  10        0.14        0.13      0.80 o
 -18   4  10        4.96        6.16      0.67 o
 -17   4  10        0.26        0.34      0.45 o
 -16   4  10        0.18        0.51      0.39 o
 -15   4  10        0.63        0.64      0.32 o
 -14   4  10        7.91        7.89      0.49 o
 -13   4  10        2.56        2.74      0.37 o
 -12   4  10        0.39        0.22      0.31 o
 -11   4  10        7.38        6.74      0.48 o
 -10   4  10        3.57        3.95      0.40 o
  -9   4  10       27.41       32.67      1.23 o
  -8   4  10       29.10       29.87      0.71 o
  -7   4  10       15.92       16.77      0.57 o
  -6   4  10       29.64       27.33      0.71 o
  -5   4  10        9.47        9.78      0.48 o
  -4   4  10        2.45        3.32      0.29 o
  -3   4  10        3.14        2.04      0.25 o
  -2   4  10       12.36       14.87      0.47 o
  -1   4  10        3.07        4.24      0.30 o
   0   4  10        0.07       -0.20      0.20 o
   1   4  10       17.06       19.83      0.64 o
   2   4  10        3.03        4.66      0.35 o
   3   4  10        0.32        0.14      0.25 o
   4   4  10        0.00        0.25      0.29 o
   5   4  10        0.36        0.22      0.27 o
   6   4  10       15.42       20.84      0.61 o
   7   4  10       13.36       11.95      0.54 o
   8   4  10        2.69        0.97      0.38 o
   9   4  10        4.61        4.86      0.62 o
  10   4  10        0.00        0.49      0.55 o
  11   4  10        2.08        2.16      0.81 o
 -16   5  10        1.09        1.36      0.48 o
 -15   5  10        0.03       -0.02      0.47 o
 -14   5  10        0.01       -0.38      0.38 o
 -13   5  10       13.37       13.17      0.72 o
 -12   5  10        1.85        1.64      0.33 o
 -11   5  10        8.69        9.80      0.50 o
 -10   5  10        2.85        1.38      0.30 o
  -9   5  10        7.48        7.81      0.43 o
  -8   5  10        7.21        5.73      0.43 o
  -7   5  10        8.11       10.61      0.53 o
  -6   5  10       20.44       22.65      0.65 o
  -5   5  10        0.60        0.03      0.26 o
  -4   5  10        2.78        2.35      0.31 o
  -3   5  10       22.43       23.45      0.67 o
  -2   5  10       13.82       16.55      0.56 o
  -1   5  10       45.67       39.95      0.78 o
   0   5  10        2.72        2.22      0.31 o
   1   5  10        8.09        9.13      0.45 o
   2   5  10        1.10        0.94      0.30 o
   3   5  10        0.88        1.25      0.31 o
   4   5  10        9.62       13.76      0.56 o
   5   5  10        0.40        1.32      0.35 o
   6   5  10        2.71        4.12      0.40 o
   7   5  10        0.31        1.40      0.36 o
   8   5  10        2.78        2.14      0.44 o
   9   5  10        7.54        7.65      1.02 o
 -13   6  10        0.39        0.94      0.47 o
 -12   6  10        1.08        0.57      0.45 o
 -11   6  10        9.01        9.36      0.67 o
 -10   6  10        5.51        6.05      0.68 o
  -9   6  10        0.20        0.16      0.38 o
  -8   6  10        2.61        1.86      0.42 o
  -7   6  10        2.08        2.06      0.34 o
  -6   6  10        0.05       -0.29      0.29 o
  -5   6  10        2.09        1.14      0.32 o
  -4   6  10       17.50       18.15      0.68 o
  -3   6  10       19.12       20.65      0.71 o
  -2   6  10        5.94        7.13      0.50 o
  -1   6  10       20.69       17.39      0.64 o
   0   6  10       23.72       26.73      0.76 o
   1   6  10       11.40       10.06      0.63 o
   2   6  10        0.41       -0.19      0.41 o
   3   6  10        3.09        3.61      0.50 o
   4   6  10        5.14        5.78      0.72 o
   5   6  10        1.19        1.53      0.53 o
   6   6  10        1.11        0.86      0.46 o
  -9   7  10        6.95        6.93      0.68 o
  -8   7  10        2.10        3.61      0.56 o
  -7   7  10        0.00       -0.44      0.44 o
  -6   7  10        1.02       -0.47      0.47 o
  -5   7  10        9.81        9.24      0.77 o
  -4   7  10        0.36        0.38      0.48 o
  -3   7  10        1.82        0.93      0.52 o
  -2   7  10       13.44       12.88      0.87 o
  -1   7  10        3.51        4.91      0.64 o
   0   7  10        0.17        0.22      0.45 o
   1   7  10        3.36        2.08      0.55 o
   2   7  10        7.82        8.32      0.75 o
 -20   1  11        0.03        0.64      0.40 o
 -19   1  11        1.70        1.45      0.42 o
 -18   1  11        0.07       -0.28      0.28 o
 -17   1  11        2.37        1.83      0.30 o
 -16   1  11        8.33        8.02      0.41 o
 -15   1  11        2.17        1.54      0.31 o
 -14   1  11       12.25       12.10      0.45 o
 -13   1  11      124.33      130.54      1.48 o
 -12   1  11       46.09       48.75      0.76 o
 -11   1  11        0.39        0.27      0.18 o
 -10   1  11        0.41        1.17      0.31 o
  -9   1  11      110.82      108.88      1.17 o
  -8   1  11        4.74        5.04      0.33 o
  -7   1  11       38.83       37.27      0.62 o
  -6   1  11      314.14      319.46      3.28 o
  -5   1  11        1.12       -0.09      0.16 o
  -4   1  11       16.51       13.44      0.56 o
  -3   1  11      373.31      341.24      3.91 o
  -2   1  11       25.71       21.92      0.93 o
  -1   1  11        0.20        0.50      0.38 o
   0   1  11      599.56      553.81      6.38 o
   1   1  11       42.85       44.20      0.80 o
   2   1  11       97.90      106.01      1.42 o
   3   1  11       12.10        8.05      0.46 o
   4   1  11       32.53       38.17      0.93 o
   5   1  11        6.40        5.19      0.48 o
   6   1  11       14.18       15.10      0.76 o
   7   1  11        1.90        1.76      0.41 o
   8   1  11        2.01        3.04      0.49 o
   9   1  11       13.42       12.86      0.81 o
  10   1  11        0.20       -0.43      0.43 o
  11   1  11        5.80        7.03      0.66 o
  12   1  11        0.59        1.45      0.54 o
 -20   2  11        0.22       -0.35      0.42 o
 -19   2  11        0.54        0.45      0.40 o
 -18   2  11        1.36        1.25      0.36 o
 -17   2  11        0.01        0.14      0.30 o
 -16   2  11        0.23        0.27      0.29 o
 -15   2  11       44.89       49.62      1.24 o
 -14   2  11        9.43        9.95      0.46 o
 -13   2  11        8.59        6.95      0.37 o
 -12   2  11        8.18        8.01      0.37 o
 -11   2  11       66.88       69.54      0.95 o
 -10   2  11        6.69        6.61      0.34 o
  -9   2  11       15.33       15.50      0.50 o
  -8   2  11       62.62       62.09      0.84 o
  -7   2  11        0.63        0.10      0.15 o
  -6   2  11        1.92        1.19      0.23 o
  -5   2  11      209.32      190.03      2.06 o
  -4   2  11      322.40      326.12      3.12 o
  -3   2  11      177.69      152.25      1.61 o
  -2   2  11      265.44      274.42      2.45 o
  -1   2  11      319.42      287.77      2.57 o
   0   2  11       35.13       33.61      0.59 o
   1   2  11       52.37       53.70      0.82 o
   2   2  11       83.80       73.27      1.09 o
   3   2  11        2.24        2.88      0.25 o
   4   2  11        0.14       -0.20      0.20 o
   5   2  11        3.07        1.96      0.32 o
   6   2  11       18.41       20.39      0.69 o
   7   2  11       20.93       18.96      0.79 o
   8   2  11        0.65        0.41      0.36 o
   9   2  11        3.30        2.96      0.48 o
  10   2  11       12.22       10.87      0.75 o
  11   2  11        0.05       -0.09      0.39 o
  12   2  11        6.59        8.14      2.46 o
 -19   3  11        0.32        0.60      0.48 o
 -18   3  11        0.64        0.10      0.35 o
 -17   3  11        2.08        1.56      0.38 o
 -16   3  11        2.75        2.45      0.36 o
 -15   3  11        1.65        2.06      0.35 o
 -14   3  11       37.72       35.85      0.82 o
 -13   3  11       32.17       34.65      0.79 o
 -12   3  11       46.92       52.06      1.02 o
 -11   3  11       31.07       30.84      0.74 o
 -10   3  11       13.36       15.25      0.64 o
  -9   3  11      107.74      104.74      1.40 o
  -8   3  11        0.06        0.35      0.30 o
  -7   3  11       75.10       80.57      1.13 o
  -6   3  11       78.44       73.78      1.08 o
  -5   3  11      184.45      194.47      2.18 o
  -4   3  11      165.18      183.76      2.27 o
  -3   3  11      110.61       97.70      1.14 o
  -2   3  11       23.29       26.04      0.53 o
  -1   3  11        0.35       -0.20      0.20 o
   0   3  11        8.72        9.19      0.36 o
   1   3  11       47.24       39.83      0.70 o
   2   3  11        0.34        1.39      0.26 o
   3   3  11       30.11       34.12      0.70 o
   4   3  11       19.49       18.92      0.53 o
   5   3  11       29.85       32.35      0.81 o
   6   3  11        0.26       -0.21      0.27 o
   7   3  11        7.29        5.68      0.50 o
   8   3  11       46.55       47.33      1.15 o
   9   3  11        0.00       -0.37      0.37 o
  10   3  11       15.82       20.33      0.87 o
  11   3  11        1.34        1.16      0.69 o
 -17   4  11        0.02        0.41      0.47 o
 -16   4  11       10.68        9.00      0.58 o
 -15   4  11        9.20        8.72      0.52 o
 -14   4  11        6.59        7.62      0.53 o
 -13   4  11        0.21        0.14      0.33 o
 -12   4  11        2.99        2.01      0.36 o
 -11   4  11        9.58        9.19      0.52 o
 -10   4  11        7.56        7.96      0.51 o
  -9   4  11       65.12       65.60      1.09 o
  -8   4  11       19.83       23.35      0.66 o
  -7   4  11       68.87       71.11      1.23 o
  -6   4  11       75.24       77.31      1.23 o
  -5   4  11       88.11       98.71      1.96 o
  -4   4  11       26.49       21.23      0.56 o
  -3   4  11        0.51        0.38      0.22 o
  -2   4  11        7.09       10.13      0.42 o
  -1   4  11        8.26        8.17      0.39 o
   0   4  11        6.27        6.39      0.38 o
   1   4  11        2.42        2.64      0.30 o
   2   4  11       35.68       41.22      0.81 o
   3   4  11      108.98      102.76      1.62 o
   4   4  11        0.43        2.80      0.41 o
   5   4  11        8.77        7.39      0.44 o
   6   4  11       60.90       61.45      1.73 o
   7   4  11        7.13        7.02      0.52 o
   8   4  11        9.62        9.80      0.63 o
   9   4  11        3.17        2.99      0.66 o
  10   4  11        1.93        2.44      0.87 o
 -16   5  11        0.09        1.20      0.49 o
 -15   5  11        0.03       -0.40      0.40 o
 -14   5  11        0.16       -0.19      0.45 o
 -13   5  11        2.64        2.77      0.39 o
 -12   5  11        0.00        0.40      0.30 o
 -11   5  11        0.03        0.52      0.29 o
 -10   5  11        3.17        3.07      0.38 o
  -9   5  11        3.74        5.03      0.43 o
  -8   5  11        9.41        7.32      0.52 o
  -7   5  11       61.59       60.32      1.31 o
  -6   5  11       13.84       14.93      0.62 o
  -5   5  11        1.45        1.89      0.34 o
  -4   5  11        3.06        2.33      0.35 o
  -3   5  11       19.48       23.23      0.64 o
  -2   5  11        7.10        5.82      0.42 o
  -1   5  11        2.22        2.93      0.36 o
   0   5  11        9.33       10.72      0.52 o
   1   5  11       38.54       37.66      0.84 o
   2   5  11        2.23        1.71      0.34 o
   3   5  11        0.72       -0.08      0.30 o
   4   5  11       67.35       72.27      1.14 o
   5   5  11       21.60       19.74      0.67 o
   6   5  11        4.46        4.12      0.43 o
   7   5  11        2.69        3.07      0.63 o
   8   5  11        0.26        0.72      0.49 o
 -13   6  11        0.40        0.58      0.45 o
 -12   6  11        1.23        0.92      0.46 o
 -11   6  11        4.04        5.16      0.62 o
 -10   6  11        0.20        1.05      0.44 o
  -9   6  11        0.01        0.18      0.33 o
  -8   6  11        2.16        1.08      0.35 o
  -7   6  11        0.02       -0.38      0.38 o
  -6   6  11        0.24       -0.30      0.30 o
  -5   6  11        8.96        8.00      0.51 o
  -4   6  11        0.07        0.31      0.35 o
  -3   6  11        1.17        1.77      0.40 o
  -2   6  11        0.05        0.23      0.33 o
  -1   6  11       12.62       11.90      0.59 o
   0   6  11        5.39        4.94      0.46 o
   1   6  11        2.52        4.64      0.52 o
   2   6  11        8.96        9.08      0.68 o
   3   6  11        1.88        1.40      0.45 o
   4   6  11        1.94        0.90      0.92 o
   5   6  11        2.18        1.31      0.53 o
  -8   7  11        0.08       -0.11      0.45 o
  -7   7  11        0.47        0.55      0.50 o
  -6   7  11        0.98        0.78      0.51 o
  -5   7  11        0.60        1.42      0.53 o
  -4   7  11        0.65        0.36      0.48 o
  -3   7  11        0.30        0.19      0.48 o
  -2   7  11        0.00        0.92      0.51 o
  -1   7  11        0.15       -0.31      0.47 o
   0   7  11        0.11       -0.13      0.50 o
 -20   0  12        3.67        5.26      0.74 o
 -19   0  12       20.25       24.97      1.70 o
 -18   0  12        0.02       -0.20      0.41 o
 -17   0  12        3.60        3.35      0.47 o
 -16   0  12       12.14       12.84      0.67 o
 -15   0  12       11.65       10.36      0.68 o
 -14   0  12       25.91       24.49      0.74 o
 -13   0  12       17.62       17.66      0.84 o
 -12   0  12        2.59        1.87      0.30 o
 -11   0  12       44.87       43.42      0.90 o
 -10   0  12       38.44       38.25      0.79 o
  -9   0  12      646.98      641.55      7.29 o
  -8   0  12       32.37       28.08      0.57 o
  -7   0  12       45.21       37.32      0.81 o
  -6   0  12      716.83      671.10     20.94 o
  -5   0  12       12.14        8.16      1.22 o
  -4   0  12      120.96      131.48      4.56 o
  -3   0  12      583.15      598.36     16.12 o
  -2   0  12      409.05      409.70      9.54 o
  -1   0  12        7.80        4.98      0.47 o
   0   0  12       13.27        8.70      0.69 o
   1   0  12      136.29      153.24      4.10 o
   2   0  12      108.57      111.73      3.27 o
   3   0  12       38.22       43.29      1.79 o
   4   0  12       17.58       17.60      1.08 o
   5   0  12       19.15       24.99      1.29 o
   6   0  12       44.76       44.47      2.19 o
   7   0  12       12.82        8.83      0.97 o
   8   0  12       48.75       54.44      1.74 o
   9   0  12        4.61        3.08      0.74 o
  10   0  12        2.99        2.63      0.74 o
  11   0  12        0.01       -0.70      0.70 o
  12   0  12        4.51        3.25      1.16 o
 -20   1  12        0.00       -0.14      0.38 o
 -19   1  12        0.62       -0.13      0.36 o
 -18   1  12        5.96        5.96      0.44 o
 -17   1  12       10.71       12.04      0.49 o
 -16   1  12        7.65        6.41      0.38 o
 -15   1  12        0.56        0.28      0.23 o
 -14   1  12        1.05        1.25      0.24 o
 -13   1  12        5.39        5.44      0.33 o
 -12   1  12       20.07       21.47      0.53 o
 -11   1  12      113.05      110.62      1.25 o
 -10   1  12       28.66       26.31      0.56 o
  -9   1  12       27.52       23.94      0.49 o
  -8   1  12      156.23      158.06      1.93 o
  -7   1  12      194.13      194.18      2.10 o
  -6   1  12       10.11        8.82      0.35 o
  -5   1  12       42.42       48.48      0.72 o
  -4   1  12      324.81      308.98      3.59 o
  -3   1  12        1.04        0.89      0.26 o
  -2   1  12       88.41       85.44      1.53 o
  -1   1  12       65.44       62.87      0.89 o
   0   1  12      132.83      135.25      1.67 o
   1   1  12       72.33       69.44      1.22 o
   2   1  12       24.31       21.16      0.69 o
   3   1  12       44.02       48.96      1.14 o
   4   1  12       36.29       36.60      1.01 o
   5   1  12        4.52        3.16      0.45 o
   6   1  12       34.58       33.20      1.03 o
   7   1  12       11.39       10.59      0.70 o
   8   1  12        3.49        2.50      0.50 o
   9   1  12        4.70        4.40      0.58 o
  10   1  12        9.44        9.05      0.81 o
  11   1  12        3.53        4.52      1.09 o
 -19   2  12        0.92        0.82      0.40 o
 -18   2  12        0.43        0.69      0.38 o
 -17   2  12        7.58        6.81      0.47 o
 -16   2  12        0.04       -0.11      0.27 o
 -15   2  12       54.02       57.92      0.97 o
 -14   2  12        6.09        6.86      0.41 o
 -13   2  12        8.84        8.55      0.40 o
 -12   2  12       21.81       20.76      0.53 o
 -11   2  12        2.74        3.54      0.30 o
 -10   2  12       63.95       69.30      0.99 o
  -9   2  12        5.14        4.99      0.30 o
  -8   2  12       32.71       34.24      0.59 o
  -7   2  12       26.23       30.17      0.58 o
  -6   2  12        1.12        1.61      0.17 o
  -5   2  12       34.92       37.88      0.68 o
  -4   2  12        0.13        0.18      0.25 o
  -3   2  12       53.16       44.47      0.68 o
  -2   2  12       51.35       47.24      0.65 o
  -1   2  12       74.15       86.32      1.06 o
   0   2  12       66.36       74.45      0.97 o
   1   2  12        4.27        3.66      0.28 o
   2   2  12       44.66       50.38      0.96 o
   3   2  12        0.28        0.17      0.22 o
   4   2  12       34.89       32.21      1.02 o
   5   2  12       23.72       20.25      0.67 o
   6   2  12        0.57        0.93      0.34 o
   7   2  12        7.27        8.08      0.58 o
   8   2  12        4.55        3.38      0.49 o
   9   2  12        4.32        5.29      0.59 o
  10   2  12        0.42       -0.48      0.48 o
  11   2  12        3.08        2.94      0.63 o
 -18   3  12        0.84        0.70      0.43 o
 -17   3  12        1.51        1.06      0.42 o
 -16   3  12        2.65        2.75      0.42 o
 -15   3  12        1.70        1.07      0.40 o
 -14   3  12        0.00       -0.16      0.30 o
 -13   3  12        8.69        9.29      0.52 o
 -12   3  12       39.54       40.36      0.90 o
 -11   3  12        0.58        1.46      0.34 o
 -10   3  12        0.24       -0.13      0.31 o
  -9   3  12        3.93        4.30      0.35 o
  -8   3  12        0.02        0.46      0.23 o
  -7   3  12        4.89        6.19      0.37 o
  -6   3  12       15.08       15.42      0.50 o
  -5   3  12       21.70       21.93      0.54 o
  -4   3  12       12.22        9.08      0.45 o
  -3   3  12       74.50       73.11      0.95 o
  -2   3  12        1.05        1.08      0.21 o
  -1   3  12        2.40        5.03      0.30 o
   0   3  12       56.65       56.47      0.86 o
   1   3  12        0.04        0.22      0.24 o
   2   3  12       11.13       12.46      0.50 o
   3   3  12        2.65        2.36      0.31 o
   4   3  12        0.41        0.12      0.25 o
   5   3  12        0.06        0.00      0.27 o
   6   3  12        5.18        2.92      0.43 o
   7   3  12        1.16        1.33      0.42 o
   8   3  12        0.02       -0.09      0.49 o
   9   3  12        0.03        1.35      0.56 o
  10   3  12        2.94        2.74      0.80 o
 -17   4  12        1.66        1.24      0.47 o
 -16   4  12        0.30       -0.03      0.41 o
 -15   4  12        1.31        1.68      0.44 o
 -14   4  12        0.14        0.59      0.34 o
 -13   4  12        0.51       -0.04      0.32 o
 -12   4  12        4.53        3.08      0.40 o
 -11   4  12        0.61       -0.17      0.28 o
 -10   4  12        2.31        1.71      0.33 o
  -9   4  12        5.33        3.77      0.41 o
  -8   4  12       47.68       54.06      1.03 o
  -7   4  12       31.16       34.98      0.82 o
  -6   4  12        5.96        4.11      0.35 o
  -5   4  12        7.15        6.29      0.38 o
  -4   4  12        0.28        0.39      0.24 o
  -3   4  12        3.42        2.27      0.36 o
  -2   4  12        0.24        0.74      0.24 o
  -1   4  12        0.27        0.69      0.25 o
   0   4  12        0.23        0.43      0.25 o
   1   4  12        2.85        4.91      0.37 o
   2   4  12        0.12        0.36      0.30 o
   3   4  12        0.25        0.50      0.32 o
   4   4  12        0.12        0.08      0.31 o
   5   4  12        8.15        8.91      0.52 o
   6   4  12        0.76        0.66      0.40 o
   7   4  12        7.90        8.60      0.68 o
   8   4  12        1.88        1.27      0.52 o
   9   4  12        0.15       -0.27      0.62 o
 -15   5  12        0.01       -0.40      0.40 o
 -14   5  12        0.02        0.00      0.35 o
 -13   5  12        0.84        0.57      0.43 o
 -12   5  12        8.59        9.19      0.70 o
 -11   5  12        7.44        7.70      0.54 o
 -10   5  12       21.97       20.43      0.78 o
  -9   5  12        3.45        3.07      0.41 o
  -8   5  12        1.86        1.47      0.33 o
  -7   5  12        0.01        0.23      0.30 o
  -6   5  12        0.14        0.58      0.31 o
  -5   5  12        7.02       10.50      0.54 o
  -4   5  12        1.25        0.33      0.30 o
  -3   5  12        0.71        0.48      0.30 o
  -2   5  12        0.79        0.25      0.29 o
  -1   5  12        3.13        3.70      0.39 o
   0   5  12       37.56       36.44      0.98 o
   1   5  12        3.75        4.91      0.43 o
   2   5  12        0.00       -0.33      0.33 o
   3   5  12       15.35       15.94      0.71 o
   4   5  12        2.09        3.54      0.47 o
   5   5  12        9.26       10.57      0.50 o
   6   5  12        1.04        1.49      0.40 o
   7   5  12        2.20        3.23      0.56 o
 -12   6  12        2.10        2.27      0.54 o
 -11   6  12        0.49       -0.09      0.47 o
 -10   6  12       11.65       11.71      0.68 o
  -9   6  12        5.76        6.55      0.51 o
  -8   6  12        0.69        0.06      0.34 o
  -7   6  12        0.37        0.07      0.32 o
  -6   6  12        1.85        2.28      0.39 o
  -5   6  12        1.77        1.16      0.36 o
  -4   6  12        0.06       -0.04      0.34 o
  -3   6  12        9.94       11.58      0.63 o
  -2   6  12       28.54       29.83      0.88 o
  -1   6  12        3.67        2.32      0.41 o
   0   6  12        0.00       -0.34      0.34 o
   1   6  12       22.12       27.58      0.86 o
   2   6  12       15.84       16.93      0.86 o
   3   6  12        0.04        0.34      0.50 o
   4   6  12        0.14       -0.46      0.46 o
 -19   1  13        0.01        0.50      0.38 o
 -18   1  13        6.36        5.76      0.51 o
 -17   1  13        0.27        0.72      0.28 o
 -16   1  13        4.12        4.55      0.34 o
 -15   1  13        5.70        5.67      0.35 o
 -14   1  13       11.50       10.23      0.40 o
 -13   1  13        5.51        6.54      0.33 o
 -12   1  13       59.08       58.04      0.79 o
 -11   1  13        7.91        7.97      0.33 o
 -10   1  13        3.00        3.74      0.33 o
  -9   1  13      133.71      136.06      1.51 o
  -8   1  13        0.14        0.03      0.15 o
  -7   1  13       24.78       26.69      0.77 o
  -6   1  13       93.10       87.87      1.28 o
  -5   1  13       86.68       94.79      1.40 o
  -4   1  13       38.48       29.07      0.66 o
  -3   1  13       32.90       35.56      0.70 o
  -2   1  13       78.10       74.66      1.42 o
  -1   1  13        3.69        2.83      0.29 o
   0   1  13        0.44        0.59      0.20 o
   1   1  13        9.96        7.97      0.41 o
   2   1  13        0.90        1.65      0.46 o
   3   1  13       36.02       31.19      0.98 o
   4   1  13        0.37        1.96      0.41 o
   5   1  13       15.48       19.70      0.82 o
   6   1  13        0.01        0.75      0.39 o
   7   1  13        5.11        4.95      0.83 o
   8   1  13        3.33        3.44      0.60 o
   9   1  13        2.12        2.91      0.66 o
  10   1  13        2.48        1.50      0.68 o
 -19   2  13        1.30        1.33      0.41 o
 -18   2  13        0.02       -0.20      0.36 o
 -17   2  13        0.94        1.10      0.30 o
 -16   2  13        1.84        1.52      0.31 o
 -15   2  13        2.52        3.53      0.35 o
 -14   2  13       40.49       39.15      0.77 o
 -13   2  13       19.56       21.79      0.61 o
 -12   2  13        1.47        1.43      0.27 o
 -11   2  13       23.18       24.99      0.62 o
 -10   2  13       38.56       40.67      0.72 o
  -9   2  13        0.04       -0.28      0.28 o
  -8   2  13        7.31        8.48      0.39 o
  -7   2  13      149.59      142.19      1.73 o
  -6   2  13       26.08       23.69      0.61 o
  -5   2  13        0.58        1.29      0.19 o
  -4   2  13       32.76       27.29      0.51 o
  -3   2  13       39.35       39.61      0.58 o
  -2   2  13       62.88       48.11      0.73 o
  -1   2  13       17.57       16.36      0.53 o
   0   2  13       42.62       43.17      0.73 o
   1   2  13       10.65       12.89      0.43 o
   2   2  13        6.76        7.27      0.40 o
   3   2  13       22.27       23.29      0.64 o
   4   2  13        2.96        3.02      0.40 o
   5   2  13       21.82       19.34      0.74 o
   6   2  13        1.02        1.41      0.38 o
   7   2  13       10.14       11.70      1.07 o
   8   2  13        9.00       10.45      0.73 o
   9   2  13        0.21        0.42      0.49 o
  10   2  13        3.93        5.13      1.09 o
 -18   3  13        5.86        7.08      0.61 o
 -17   3  13        0.31        0.10      0.39 o
 -16   3  13        6.98        5.60      0.62 o
 -15   3  13        8.79        7.75      0.52 o
 -14   3  13        1.85        1.72      0.36 o
 -13   3  13        5.00        4.85      0.42 o
 -12   3  13       19.21       19.48      0.67 o
 -11   3  13       32.74       36.93      1.26 o
 -10   3  13       13.18       14.01      0.54 o
  -9   3  13       11.84       11.55      0.50 o
  -8   3  13       28.75       30.05      0.70 o
  -7   3  13        1.13        0.33      0.28 o
  -6   3  13        1.26       -0.17      0.24 o
  -5   3  13       67.93       64.43      0.94 o
  -4   3  13      111.65      117.33      1.33 o
  -3   3  13       40.62       46.21      0.75 o
  -2   3  13       16.94       12.20      0.42 o
  -1   3  13       26.92       30.47      0.61 o
   0   3  13        0.69        1.76      0.28 o
   1   3  13       40.56       42.77      0.83 o
   2   3  13       35.64       33.81      1.15 o
   3   3  13        5.91        7.41      0.42 o
   4   3  13        1.47        1.75      0.33 o
   5   3  13        9.43        9.09      0.52 o
   6   3  13       21.03       23.72      0.85 o
   7   3  13        6.06        5.61      1.05 o
   8   3  13        4.02        3.54      0.65 o
   9   3  13       12.88       11.81      0.96 o
 -16   4  13        2.67        2.44      0.49 o
 -15   4  13        8.47        8.50      0.64 o
 -14   4  13        9.53        9.86      0.62 o
 -13   4  13        7.21        6.62      0.50 o
 -12   4  13        0.15        0.11      0.30 o
 -11   4  13        0.20        0.09      0.28 o
 -10   4  13        2.27        1.36      0.33 o
  -9   4  13        0.04       -0.16      0.31 o
  -8   4  13        9.64       11.62      0.57 o
  -7   4  13       21.50       26.59      0.68 o
  -6   4  13       87.68       88.57      1.38 o
  -5   4  13        1.89        1.57      0.31 o
  -4   4  13       12.31       13.10      0.60 o
  -3   4  13       67.08       67.73      1.01 o
  -2   4  13       10.43       13.35      0.50 o
  -1   4  13        9.28       12.68      0.51 o
   0   4  13       23.37       23.00      0.63 o
   1   4  13       14.86       17.88      0.65 o
   2   4  13        0.56       -0.04      0.30 o
   3   4  13       25.18       24.92      0.87 o
   4   4  13       33.63       32.93      0.84 o
   5   4  13        7.66       10.32      0.63 o
   6   4  13        0.14        0.08      0.38 o
   7   4  13       13.47       11.38      0.95 o
 -14   5  13        0.39       -0.16      0.39 o
 -13   5  13        1.36        0.94      0.42 o
 -12   5  13        2.21        2.10      0.47 o
 -11   5  13        0.33        0.45      0.40 o
 -10   5  13        0.82        1.22      0.39 o
  -9   5  13        2.67        3.03      0.42 o
  -8   5  13       18.53       18.89      0.74 o
  -7   5  13        0.39        0.06      0.42 o
  -6   5  13       27.92       24.33      0.73 o
  -5   5  13       29.74       31.45      0.81 o
  -4   5  13        9.22        7.38      0.49 o
  -3   5  13        0.77        0.31      0.33 o
  -2   5  13        8.70       11.57      0.60 o
  -1   5  13       15.66       16.55      0.68 o
   0   5  13        7.00        8.18      0.53 o
   1   5  13        2.89        2.52      0.44 o
   2   5  13       11.72       11.12      0.62 o
   3   5  13        7.64        8.21      0.57 o
   4   5  13        0.09        0.58      0.42 o
   5   5  13       18.72       19.47      0.94 o
 -11   6  13        0.34       -0.03      0.38 o
 -10   6  13        7.33        7.64      0.64 o
  -9   6  13        1.00        1.57      0.44 o
  -8   6  13        0.07       -0.20      0.38 o
  -7   6  13        2.36        1.86      0.45 o
  -6   6  13        0.32       -0.06      0.37 o
  -5   6  13        0.01       -0.19      0.38 o
  -4   6  13        3.34        2.22      0.49 o
  -3   6  13        0.29        0.68      0.41 o
  -2   6  13        1.23        1.10      0.47 o
  -1   6  13        0.00       -0.15      0.44 o
   0   6  13        0.23       -0.12      0.41 o
   1   6  13        1.85        1.58      0.55 o
   2   6  13        3.35        2.96      0.61 o
 -19   0  14        3.36        3.02      0.64 o
 -18   0  14       18.67       20.17      1.07 o
 -17   0  14        0.83       -0.24      0.38 o
 -16   0  14        3.39        3.58      0.45 o
 -15   0  14       11.36       11.30      0.61 o
 -14   0  14        4.64        4.30      0.41 o
 -13   0  14        4.05        3.36      0.37 o
 -12   0  14      113.29      122.35      1.82 o
 -11   0  14       59.29       55.90      1.04 o
 -10   0  14       14.81       10.13      0.53 o
  -9   0  14       28.08       25.43      0.71 o
  -8   0  14      108.47      113.46      1.81 o
  -7   0  14      108.85       88.45      4.17 o
  -6   0  14       57.37       52.13      2.79 o
  -3   0  14        2.54        3.78      0.39 o
  -2   0  14       43.76       40.08      1.34 o
  -1   0  14       59.43       66.47      2.04 o
   0   0  14      173.66      160.72      4.29 o
   1   0  14       28.22       31.88      1.45 o
   2   0  14       46.92       55.25      2.09 o
   3   0  14       10.09       10.73      1.03 o
   4   0  14        8.44        7.23      0.97 o
   5   0  14        1.08       -0.01      0.65 o
   6   0  14       20.85       18.79      1.27 o
   7   0  14       19.14       16.06      1.23 o
   8   0  14        1.19       -0.21      0.59 o
   9   0  14        4.80        3.06      1.09 o
 -19   1  14        0.47        0.68      0.37 o
 -18   1  14        1.14        1.03      0.37 o
 -17   1  14        4.84        5.04      0.39 o
 -16   1  14        8.56        8.65      0.41 o
 -15   1  14        2.61        1.99      0.28 o
 -14   1  14        4.01        5.04      0.32 o
 -13   1  14       11.91       13.00      0.41 o
 -12   1  14        7.86        7.24      0.34 o
 -11   1  14        1.67        2.01      0.28 o
 -10   1  14       62.95       61.92      0.82 o
  -9   1  14       78.16       76.25      0.91 o
  -8   1  14       19.31       14.28      0.49 o
  -7   1  14       54.88       56.53      1.34 o
  -6   1  14       32.20       32.34      0.81 o
  -5   1  14        9.99        6.78      0.41 o
  -4   1  14        9.90       11.24      0.63 o
  -3   1  14       97.51       93.40      1.54 o
  -2   1  14       45.80       48.09      0.79 o
  -1   1  14        0.90        0.68      0.25 o
   0   1  14       20.94       22.43      0.60 o
   1   1  14       32.23       34.66      0.97 o
   2   1  14       38.19       35.48      1.03 o
   3   1  14        1.81        2.16      0.42 o
   4   1  14       25.83       30.08      1.46 o
   5   1  14       24.03       24.36      0.99 o
   6   1  14        0.11       -0.37      0.37 o
   7   1  14        9.29        9.43      0.73 o
   8   1  14       11.13       11.81      0.86 o
   9   1  14        2.40        3.06      0.75 o
 -18   2  14        0.76       -0.22      0.52 o
 -17   2  14        0.31        0.26      0.34 o
 -16   2  14        0.82        0.51      0.30 o
 -15   2  14        0.07        0.66      0.29 o
 -14   2  14       33.03       34.88      0.94 o
 -13   2  14        4.36        5.01      0.38 o
 -12   2  14        0.72        0.45      0.26 o
 -11   2  14       12.18       12.20      0.46 o
 -10   2  14       17.48       18.20      0.54 o
  -9   2  14        0.73        2.04      0.36 o
  -8   2  14        8.99        7.62      0.37 o
  -7   2  14       10.78       13.64      0.50 o
  -6   2  14       25.77       31.00      0.62 o
  -5   2  14        1.05        0.43      0.18 o
  -4   2  14       21.49       24.48      0.50 o
  -3   2  14        0.54        0.42      0.18 o
  -2   2  14        2.47        4.90      0.28 o
  -1   2  14       44.67       39.71      0.74 o
   0   2  14        6.11        8.33      0.40 o
   1   2  14        0.14        0.37      0.24 o
   2   2  14        3.48        3.14      0.34 o
   3   2  14       49.42       51.09      1.11 o
   4   2  14        0.88        0.32      0.35 o
   5   2  14       17.67       16.74      0.78 o
   6   2  14       14.20       12.45      0.70 o
   7   2  14        0.70        1.25      0.44 o
   8   2  14        0.00       -0.02      0.53 o
   9   2  14        2.31        2.80      0.61 o
 -17   3  14        0.55        0.72      0.43 o
 -16   3  14        0.35        0.09      0.36 o
 -15   3  14        0.11        0.81      0.36 o
 -14   3  14        0.38        0.58      0.32 o
 -13   3  14        0.04       -0.27      0.27 o
 -12   3  14        5.19        5.15      0.42 o
 -11   3  14       15.56       17.25      0.62 o
 -10   3  14        0.03        0.55      0.29 o
  -9   3  14        1.53        1.39      0.40 o
  -8   3  14        0.20        0.13      0.26 o
  -7   3  14        1.02        0.24      0.24 o
  -6   3  14        3.51        3.84      0.29 o
  -5   3  14        0.13        0.48      0.23 o
  -4   3  14        0.82        0.05      0.22 o
  -3   3  14        4.12        4.51      0.29 o
  -2   3  14       12.21       11.35      0.41 o
  -1   3  14        0.13        0.39      0.25 o
   0   3  14        1.20        2.00      0.31 o
   1   3  14       34.15       31.70      0.78 o
   2   3  14        0.24        0.71      0.28 o
   3   3  14        3.75        3.88      0.46 o
   4   3  14        1.04        0.46      0.33 o
   5   3  14        0.00       -0.03      0.37 o
   6   3  14        0.00       -0.39      0.39 o
   7   3  14        0.29       -0.19      0.47 o
   8   3  14        0.58        1.13      0.66 o
 -16   4  14        0.28       -0.12      0.40 o
 -15   4  14        0.09        0.51      0.41 o
 -14   4  14        0.99        1.27      0.42 o
 -13   4  14        0.08       -0.08      0.33 o
 -12   4  14        0.27        0.40      0.33 o
 -11   4  14        1.55        1.34      0.34 o
 -10   4  14        0.38        0.29      0.29 o
  -9   4  14        7.10        5.06      0.45 o
  -8   4  14        0.14       -0.18      0.32 o
  -7   4  14        7.14        7.96      0.47 o
  -6   4  14       26.66       28.11      0.71 o
  -5   4  14        2.06        0.10      0.27 o
  -4   4  14        1.98        1.20      0.30 o
  -3   4  14        3.00        4.48      0.37 o
  -2   4  14        0.78        0.72      0.26 o
  -1   4  14        3.94        3.78      0.36 o
   0   4  14        0.05       -0.12      0.30 o
   1   4  14        4.39        5.57      0.44 o
   2   4  14        0.18        0.69      0.33 o
   3   4  14        4.69        7.84      0.50 o
   4   4  14        0.37        0.02      0.36 o
   5   4  14        1.65        2.68      0.52 o
   6   4  14        4.80        4.83      0.74 o
 -13   5  14        0.02       -0.37      0.37 o
 -12   5  14        0.19       -0.08      0.40 o
 -11   5  14        0.23        0.46      0.40 o
 -10   5  14        3.53        4.29      0.51 o
  -9   5  14       25.74       24.43      0.87 o
  -8   5  14        0.43        0.38      0.44 o
  -7   5  14        0.45        0.75      0.37 o
  -6   5  14        0.97        0.63      0.35 o
  -5   5  14        0.00        0.53      0.35 o
  -4   5  14        6.39        9.49      0.58 o
  -3   5  14        3.66        4.26      0.63 o
  -2   5  14        4.65        5.36      0.52 o
  -1   5  14        1.68        2.09      0.40 o
   0   5  14        0.45        0.65      0.36 o
   1   5  14        9.25        9.04      0.64 o
   2   5  14        7.54        7.57      0.61 o
   3   5  14        1.60        1.01      0.46 o
   4   5  14        7.83        9.29      0.67 o
  -9   6  14        1.97        1.84      0.47 o
  -8   6  14        4.18        3.84      0.61 o
  -7   6  14        5.77        4.64      0.57 o
  -6   6  14        0.38        0.37      0.42 o
  -5   6  14        1.38        1.17      0.47 o
  -4   6  14        4.92        4.51      0.58 o
  -3   6  14        3.55        4.24      0.58 o
  -2   6  14        1.29        0.44      0.46 o
  -1   6  14       10.90       10.50      0.75 o
 -18   1  15        0.26       -0.25      0.34 o
 -17   1  15        3.51        3.38      0.42 o
 -16   1  15        0.29        0.72      0.26 o
 -15   1  15       12.05       12.00      0.44 o
 -14   1  15       15.47       15.96      0.50 o
 -13   1  15        4.82        4.24      0.31 o
 -12   1  15        0.08       -0.01      0.23 o
 -11   1  15        3.48        4.13      0.27 o
 -10   1  15        0.98        0.28      0.22 o
  -9   1  15       20.04       20.19      1.01 o
  -8   1  15       87.54       87.41      1.32 o
  -7   1  15        8.24        8.16      0.78 o
  -6   1  15        0.27       -0.01      0.25 o
  -5   1  15        2.79        2.29      0.32 o
  -4   1  15        4.80        7.21      0.43 o
  -3   1  15       36.26       31.17      0.63 o
  -2   1  15       17.54       20.86      0.48 o
  -1   1  15        8.60       11.93      0.46 o
   0   1  15        3.12        2.62      0.55 o
   1   1  15        0.04        0.20      0.33 o
   2   1  15        7.19        5.73      0.54 o
   3   1  15        0.18        1.05      0.41 o
   4   1  15       17.86       17.70      0.86 o
   5   1  15        1.17        1.97      0.51 o
   6   1  15        0.15        0.80      0.50 o
   7   1  15        2.22        1.30      0.63 o
   8   1  15        3.36        2.73      0.72 o
 -18   2  15        0.32       -0.17      0.35 o
 -17   2  15        0.65        0.14      0.35 o
 -16   2  15        4.77        5.34      0.44 o
 -15   2  15        3.70        2.81      0.36 o
 -14   2  15        4.96        5.52      0.43 o
 -13   2  15        8.37        7.45      0.45 o
 -12   2  15       16.41       15.94      0.56 o
 -11   2  15        3.65        2.37      0.30 o
 -10   2  15       33.02       34.14      0.71 o
  -9   2  15       11.25       12.07      0.47 o
  -8   2  15        1.02        0.31      0.20 o
  -7   2  15        0.03        0.01      0.35 o
  -6   2  15       26.50       26.19      0.64 o
  -5   2  15       33.23       33.28      0.73 o
  -4   2  15       17.22       13.88      0.52 o
  -3   2  15        8.00        8.07      0.34 o
  -2   2  15        6.83        8.90      0.40 o
  -1   2  15        5.51        4.04      0.31 o
   0   2  15        0.62        0.41      0.25 o
   1   2  15       10.08       12.86      0.51 o
   2   2  15       31.09       33.44      0.89 o
   3   2  15        1.19        1.10      0.38 o
   4   2  15        1.37        1.44      0.52 o
   5   2  15        6.88        6.45      0.58 o
   6   2  15       12.06       10.16      0.70 o
   7   2  15        0.59        0.14      0.45 o
 -17   3  15        8.47        8.23      0.60 o
 -16   3  15        0.26        0.06      0.36 o
 -15   3  15        0.21       -0.23      0.33 o
 -14   3  15        9.23        8.51      0.54 o
 -13   3  15        6.08        5.79      0.44 o
 -12   3  15        1.32        2.12      0.34 o
 -11   3  15        6.45        5.04      0.42 o
 -10   3  15        6.45        7.20      0.46 o
  -9   3  15       11.02       13.00      0.57 o
  -8   3  15       10.62        9.64      0.47 o
  -7   3  15       23.20       23.86      0.57 o
  -6   3  15        7.94        6.80      0.36 o
  -5   3  15        0.22       -0.21      0.21 o
  -4   3  15       15.67       14.40      0.47 o
  -3   3  15       23.38       25.18      0.59 o
  -2   3  15        4.22        2.88      0.36 o
  -1   3  15       10.88        9.64      0.55 o
   0   3  15       82.14       89.16      1.93 o
   1   3  15        0.78        0.29      0.27 o
   2   3  15       18.90       21.81      0.69 o
   3   3  15       23.58       23.71      0.74 o
   4   3  15       13.59       13.04      0.76 o
   5   3  15        1.69        1.26      0.77 o
   6   3  15        2.00        1.89      0.71 o
 -15   4  15        5.90        6.71      0.57 o
 -14   4  15        0.97        1.51      0.49 o
 -13   4  15        2.55        2.46      0.46 o
 -12   4  15        8.83        6.84      0.79 o
 -11   4  15        0.19        0.57      0.35 o
 -10   4  15        0.72        1.12      0.34 o
  -9   4  15        4.84        4.68      0.45 o
  -8   4  15        1.83        2.26      0.35 o
  -7   4  15        1.28        2.08      0.34 o
  -6   4  15       20.49       22.04      0.65 o
  -5   4  15       45.06       44.64      0.88 o
  -4   4  15       10.63       11.51      0.55 o
  -3   4  15        0.01       -0.26      0.26 o
  -2   4  15       43.16       43.68      0.99 o
  -1   4  15       12.79       12.98      0.63 o
   0   4  15        0.67        0.81      0.35 o
   1   4  15       20.41       18.04      0.72 o
   2   4  15       16.00       16.68      0.65 o
   3   4  15        0.07        0.62      0.36 o
   4   4  15        4.70        5.03      0.60 o
   5   4  15        8.22        7.78      1.10 o
 -12   5  15        0.03       -0.26      0.39 o
 -11   5  15        1.06        1.27      0.44 o
 -10   5  15        2.05        1.93      0.45 o
  -9   5  15        3.54        4.41      0.56 o
  -8   5  15        2.95        4.34      0.51 o
  -7   5  15       14.44       12.57      0.68 o
  -6   5  15        4.88        5.11      0.50 o
  -5   5  15        1.04        0.88      0.38 o
  -4   5  15       22.40       24.85      0.82 o
  -3   5  15       10.95        9.62      1.04 o
  -2   5  15        0.24        0.08      0.38 o
  -1   5  15        1.62        2.56      0.65 o
   0   5  15        1.41        1.51      0.42 o
   1   5  15        1.71        1.55      0.46 o
   2   5  15        0.02       -0.40      0.43 o
 -18   0  16        2.12        2.66      0.60 o
 -17   0  16       13.07       13.22      0.88 o
 -16   0  16        1.18        1.75      0.41 o
 -15   0  16        0.09       -0.30      0.30 o
 -14   0  16        3.00        3.45      0.36 o
 -13   0  16        0.82        0.42      0.35 o
 -12   0  16       10.41        8.38      0.56 o
 -11   0  16       66.55       73.92      1.95 o
 -10   0  16       64.05       60.59      1.98 o
  -9   0  16       40.79       35.30      1.10 o
  -8   0  16        0.09        0.38      0.25 o
  -7   0  16       19.14       26.29      1.08 o
  -6   0  16       27.85       20.84      0.91 o
  -5   0  16       14.20       14.96      0.76 o
  -4   0  16       23.11       25.88      1.04 o
  -3   0  16        8.29       11.65      0.76 o
  -2   0  16       12.70       12.91      0.87 o
  -1   0  16        8.52        9.06      0.82 o
   0   0  16        4.01        6.19      0.82 o
   1   0  16       99.12       92.63      3.04 o
   2   0  16       19.74       20.53      1.40 o
   3   0  16        4.90        9.35      1.11 o
   4   0  16       21.17       19.93      1.20 o
   5   0  16       13.25       12.27      1.07 o
   6   0  16       10.02       12.40      1.44 o
   7   0  16       15.17       18.87      1.64 o
 -18   1  16        0.89        0.85      0.37 o
 -17   1  16        1.31        0.61      0.52 o
 -16   1  16        1.06        0.80      0.34 o
 -15   1  16        4.22        4.31      0.36 o
 -14   1  16        0.08        0.14      0.24 o
 -13   1  16        7.18        8.63      0.37 o
 -12   1  16       15.15       15.42      0.42 o
 -11   1  16       13.63       11.71      0.43 o
 -10   1  16        3.54        2.72      0.26 o
  -9   1  16       10.04       11.60      0.45 o
  -8   1  16       33.89       32.97      0.92 o
  -7   1  16       21.93       16.86      0.71 o
  -6   1  16       12.44       12.25      0.66 o
  -5   1  16       25.54       30.37      1.13 o
  -4   1  16        3.38        2.89      0.38 o
  -3   1  16        0.00        0.03      0.21 o
  -2   1  16        7.50        8.80      0.44 o
  -1   1  16       60.71       64.26      1.19 o
   0   1  16       22.36       22.42      0.94 o
   1   1  16        0.38        0.87      0.39 o
   2   1  16       14.22       15.24      0.81 o
   3   1  16       25.84       24.40      1.07 o
   4   1  16        0.02        1.16      0.50 o
   5   1  16       11.48       11.54      0.82 o
   6   1  16        9.23        7.46      0.87 o
   7   1  16        0.79        0.63      0.48 o
 -17   2  16        0.18       -0.27      0.33 o
 -16   2  16        0.01       -0.32      0.32 o
 -15   2  16        0.90        1.19      0.35 o
 -14   2  16        1.61        1.23      0.31 o
 -13   2  16        8.79        9.72      0.49 o
 -12   2  16        2.87        3.07      0.34 o
 -11   2  16        2.42        1.70      0.29 o
 -10   2  16        5.94        5.72      0.36 o
  -9   2  16       11.16       10.78      0.45 o
  -8   2  16        0.13        0.02      0.20 o
  -7   2  16        5.69        5.40      0.50 o
  -6   2  16        4.12        4.63      0.47 o
  -5   2  16        0.00        0.08      0.33 o
  -4   2  16        7.10        5.90      0.34 o
  -3   2  16       85.75       90.15      1.25 o
  -2   2  16        3.99        3.24      0.31 o
  -1   2  16       11.13       14.60      0.51 o
   0   2  16       13.85       13.66      0.52 o
   1   2  16        6.36        7.77      0.54 o
   2   2  16        1.15        0.40      0.43 o
   3   2  16        1.71        1.76      0.42 o
   4   2  16        5.16        5.32      0.55 o
   5   2  16        0.75        0.94      0.48 o
   6   2  16        0.00        0.08      0.43 o
 -16   3  16        0.14       -0.22      0.35 o
 -15   3  16        0.53        0.31      0.36 o
 -14   3  16        0.36       -0.32      0.32 o
 -13   3  16        0.58        0.55      0.33 o
 -12   3  16        0.01       -0.11      0.31 o
 -11   3  16        3.10        2.62      0.36 o
 -10   3  16        3.09        3.90      0.38 o
  -9   3  16        1.10        1.56      0.32 o
  -8   3  16        1.84        1.77      0.32 o
  -7   3  16        1.44        2.06      0.28 o
  -6   3  16        4.01        4.58      0.32 o
  -5   3  16        6.59        7.13      0.36 o
  -4   3  16        6.28        5.79      0.35 o
  -3   3  16        0.13        0.44      0.28 o
  -2   3  16       14.90       11.67      0.53 o
  -1   3  16        3.07        5.20      0.42 o
   0   3  16        1.16        1.95      0.32 o
   1   3  16        1.41        1.60      0.42 o
   2   3  16        0.73        0.33      0.33 o
   3   3  16        0.36        0.27      0.41 o
   4   3  16        0.01       -0.05      0.44 o
   5   3  16        0.67        1.62      0.54 o
 -14   4  16        0.28        0.55      0.42 o
 -13   4  16        0.34       -0.34      0.34 o
 -12   4  16        0.02       -0.29      0.35 o
 -11   4  16        1.19        1.55      0.49 o
 -10   4  16        0.53        0.81      0.36 o
  -9   4  16        0.09        0.27      0.34 o
  -8   4  16        0.38        0.08      0.34 o
  -7   4  16        0.13        1.08      0.35 o
  -6   4  16        0.01        0.00      0.32 o
  -5   4  16        1.54        3.05      0.39 o
  -4   4  16        1.15        0.63      0.35 o
  -3   4  16        9.21        9.53      0.54 o
  -2   4  16        0.00       -0.33      0.33 o
  -1   4  16        0.88        0.72      0.32 o
   0   4  16        0.90        0.18      0.38 o
   1   4  16        1.22        0.99      0.36 o
   2   4  16        5.24        5.15      0.50 o
   3   4  16        0.10        0.30      0.43 o
 -10   5  16        0.57        0.76      0.41 o
  -9   5  16        0.15        0.36      0.42 o
  -8   5  16        9.35        9.52      0.70 o
  -7   5  16        2.09        2.38      0.44 o
  -6   5  16        0.24       -0.19      0.36 o
  -5   5  16        6.76        5.58      0.54 o
  -4   5  16        1.98        2.11      0.47 o
  -3   5  16        0.77        1.76      0.44 o
  -2   5  16        3.10        3.19      0.62 o
  -1   5  16        6.10        6.09      0.58 o
 -17   1  17        0.30        0.32      0.34 o
 -16   1  17        0.05        0.00      0.56 o
 -15   1  17        3.91        4.36      0.36 o
 -14   1  17        6.90        6.32      0.43 o
 -13   1  17       10.08        9.87      0.44 o
 -12   1  17        4.78        4.31      0.32 o
 -11   1  17        0.00       -0.08      0.22 o
 -10   1  17        0.91        1.46      0.25 o
  -9   1  17        0.00        0.23      0.24 o
  -8   1  17        1.49        2.26      0.42 o
  -7   1  17        0.23        0.31      0.38 o
  -6   1  17        1.77        1.49      0.42 o
  -5   1  17       17.17       18.48      1.18 o
  -4   1  17        8.92       12.59      0.73 o
  -3   1  17        0.39        1.44      0.28 o
  -2   1  17       16.41       15.41      0.79 o
  -1   1  17        3.44        3.77      0.39 o
   0   1  17        2.27        4.13      0.41 o
   1   1  17        2.70        3.54      0.43 o
   2   1  17        2.24        1.86      0.41 o
   3   1  17        2.47        2.58      0.43 o
   4   1  17        1.99        1.90      0.72 o
   5   1  17        0.22        0.82      0.46 o
 -16   2  17        0.01       -0.06      0.33 o
 -15   2  17        5.33        5.48      0.47 o
 -14   2  17        3.89        3.44      0.40 o
 -13   2  17        3.49        3.59      0.35 o
 -12   2  17        1.09        1.22      0.27 o
 -11   2  17        4.45        4.31      0.36 o
 -10   2  17        1.16        0.38      0.25 o
  -9   2  17       11.44       12.98      0.66 o
  -8   2  17        7.74        8.91      0.38 o
  -7   2  17        2.83        2.46      0.46 o
  -6   2  17        2.87        2.70      0.48 o
  -5   2  17        2.79        1.97      0.32 o
  -4   2  17       17.31       18.70      0.58 o
  -3   2  17       40.23       39.60      0.95 o
  -2   2  17        0.41        1.08      0.28 o
  -1   2  17       15.98       24.53      0.83 o
   0   2  17       13.67       15.03      1.14 o
   1   2  17        0.17        0.56      0.37 o
   2   2  17       11.01       12.17      0.70 o
   3   2  17        7.67        7.71      0.68 o
   4   2  17        2.22        1.65      0.50 o
 -15   3  17        1.79        1.02      0.39 o
 -14   3  17        2.31        2.18      0.42 o
 -13   3  17        4.44        3.52      0.44 o
 -12   3  17        3.43        2.64      0.44 o
 -11   3  17        1.14        1.87      0.37 o
 -10   3  17        6.06        4.92      0.42 o
  -9   3  17        4.72        4.86      0.40 o
  -8   3  17        0.04        0.17      0.24 o
  -7   3  17        2.91        2.91      0.29 o
  -6   3  17       46.95       48.84      0.82 o
  -5   3  17       18.60       16.66      0.60 o
  -4   3  17        0.00       -0.40      0.40 o
  -3   3  17        1.35        2.87      0.37 o
  -2   3  17       12.51       14.91      0.66 o
  -1   3  17       10.86        9.05      0.45 o
   0   3  17        6.16        6.29      0.46 o
   1   3  17       26.99       30.22      0.86 o
   2   3  17        5.09        4.87      0.64 o
   3   3  17        0.02        0.51      0.51 o
 -12   4  17        0.05       -0.25      0.38 o
 -11   4  17        5.94        6.30      0.53 o
 -10   4  17        2.02        2.31      0.45 o
  -9   4  17        0.03       -0.47      0.47 o
  -8   4  17       13.25       13.25      0.67 o
  -7   4  17       12.92       13.32      0.66 o
  -6   4  17        0.00        0.20      0.34 o
  -5   4  17        9.24       10.34      0.57 o
  -4   4  17       16.54       16.97      0.68 o
  -3   4  17        5.99        5.12      0.48 o
  -2   4  17        0.00       -0.37      0.37 o
  -1   4  17        4.22        3.34      0.73 o
   0   4  17        3.11        2.32      0.43 o
 -16   0  18        6.03        5.96      0.65 o
 -15   0  18        1.41        1.39      0.47 o
 -14   0  18        0.00       -0.19      0.37 o
 -13   0  18        1.62        1.47      0.51 o
 -12   0  18        2.15        1.43      0.35 o
 -11   0  18        5.95        5.45      0.45 o
 -10   0  18        0.13       -0.17      0.31 o
  -9   0  18        1.52        2.29      0.46 o
  -8   0  18       77.21       78.96      2.52 o
  -7   0  18        5.31        5.19      0.64 o
  -6   0  18       19.27       27.05      1.21 o
  -5   0  18       10.99       11.77      0.57 o
  -4   0  18        3.06        3.10      0.56 o
  -3   0  18        3.13        4.91      0.67 o
  -2   0  18       10.80       15.42      1.08 o
  -1   0  18       13.96       13.48      1.06 o
   0   0  18        2.62        2.02      0.66 o
   1   0  18        2.25        2.50      0.60 o
   2   0  18        7.57        5.22      0.92 o
   3   0  18        7.02        5.02      1.00 o
 -16   1  18        0.21       -0.06      0.32 o
 -15   1  18        0.62        0.95      0.32 o
 -14   1  18        2.71        2.91      0.36 o
 -13   1  18        0.61        0.59      0.28 o
 -12   1  18        0.52        0.31      0.27 o
 -11   1  18        4.48        4.60      0.45 o
 -10   1  18       18.75       20.20      0.53 o
  -9   1  18        6.31        6.05      0.58 o
  -8   1  18        0.02       -0.10      0.38 o
  -7   1  18        6.82        5.98      0.62 o
  -6   1  18       25.38       22.82      0.98 o
  -5   1  18        2.13        3.64      0.80 o
  -4   1  18       27.18       36.60      1.24 o
  -3   1  18        9.27        9.56      0.53 o
  -2   1  18        1.85        1.07      0.31 o
  -1   1  18        2.17        3.41      0.54 o
   0   1  18       13.07       12.67      0.63 o
   1   1  18        9.25        7.44      0.55 o
   2   1  18        2.71        1.79      0.46 o
   3   1  18        5.72        7.27      0.67 o
 -15   2  18        0.01        0.13      0.33 o
 -14   2  18        0.85        0.81      0.34 o
 -13   2  18        2.35        2.10      0.36 o
 -12   2  18        9.64       11.43      0.55 o
 -11   2  18        0.25        0.26      0.33 o
 -10   2  18        0.00       -0.24      0.24 o
  -9   2  18        9.63        9.36      0.42 o
  -8   2  18        3.36        2.67      0.49 o
  -7   2  18        0.08       -0.43      0.43 o
  -6   2  18        0.48       -0.12      0.49 o
  -5   2  18        2.69        3.10      0.63 o
  -4   2  18        8.19        6.54      0.31 o
  -3   2  18        2.60        2.12      0.39 o
  -2   2  18       27.57       30.67      1.21 o
  -1   2  18        4.43        3.98      0.47 o
   0   2  18        1.89        1.60      0.42 o
   1   2  18        2.13        2.97      0.48 o
   2   2  18        7.49        9.13      0.73 o
 -13   3  18        0.01       -0.07      0.39 o
 -12   3  18        0.08       -0.09      0.39 o
 -11   3  18        1.32        1.12      0.35 o
 -10   3  18        2.60        3.10      0.41 o
  -9   3  18        0.67        0.62      0.32 o
  -8   3  18        2.44        2.91      0.37 o
  -7   3  18        0.33        0.19      0.30 o
  -6   3  18        0.00        0.09      0.34 o
  -5   3  18        1.28        0.92      0.35 o
  -4   3  18        0.02       -0.02      0.30 o
  -3   3  18        0.38       -0.30      0.30 o
  -2   3  18        1.85        1.76      0.32 o
  -1   3  18        1.71        1.38      0.39 o
   0   3  18        3.30        4.87      0.49 o
   1   3  18        0.31        1.09      0.49 o
 -10   4  18        1.42        1.31      0.41 o
  -9   4  18        0.58        0.70      0.38 o
  -8   4  18        0.65        0.07      0.36 o
  -7   4  18        0.03        0.51      0.37 o
  -6   4  18        0.00       -0.12      0.36 o
  -5   4  18        0.72        1.60      0.40 o
  -4   4  18        0.39        0.13      0.41 o
  -3   4  18        0.47        0.03      0.40 o
 -14   1  19        1.85        2.22      0.41 o
 -13   1  19        0.00       -0.30      0.30 o
 -12   1  19        0.17        0.23      0.37 o
 -11   1  19        9.95       10.41      0.46 o
 -10   1  19        0.23        0.52      0.24 o
  -9   1  19        6.70        8.82      0.68 o
  -8   1  19        0.06       -0.32      0.39 o
  -7   1  19        1.15        0.80      0.74 o
  -6   1  19        2.38        1.37      0.88 o
  -5   1  19        2.79        3.04      0.53 o
  -4   1  19        6.34        6.53      0.44 o
  -3   1  19        3.18        4.11      0.42 o
  -2   1  19        0.20        0.79      0.33 o
  -1   1  19        4.27        3.92      0.47 o
   0   1  19        3.43        1.93      0.45 o
   1   1  19        0.10        0.37      0.43 o
 -13   2  19        3.94        5.18      0.71 o
 -12   2  19        2.42        2.59      0.37 o
 -11   2  19        1.10        1.52      0.33 o
 -10   2  19        1.66        2.02      0.31 o
  -9   2  19        2.09        1.13      0.46 o
  -8   2  19        0.64       -0.36      0.61 o
  -7   2  19        6.75        9.64      0.86 o
  -6   2  19        4.89        6.06      0.75 o
  -5   2  19        3.30        2.47      1.07 o
  -4   2  19        3.49        2.38      0.30 o
  -3   2  19        2.63        2.39      0.42 o
  -2   2  19       14.12       13.26      0.72 o
  -1   2  19        2.03        1.65      0.47 o
   0   2  19       10.88       15.87      0.98 o
 -11   3  19        1.75        1.46      0.38 o
 -10   3  19        0.00       -0.27      0.32 o
  -9   3  19        3.93        4.58      0.42 o
  -8   3  19        7.69        9.76      0.52 o
  -7   3  19        6.15        3.76      0.42 o
  -6   3  19        0.02       -0.31      0.31 o
  -5   3  19       15.78       16.60      0.67 o
  -4   3  19       10.89       10.54      0.75 o
  -3   3  19        4.16        1.82      0.44 o
  -2   3  19        0.55        1.23      0.75 o
 -12   0  20        2.95        3.07      0.52 o
 -11   0  20        0.70        0.67      0.61 o
 -10   0  20        0.05       -0.30      0.30 o
  -9   0  20       10.40        6.78      0.48 o
  -6   0  20        5.21        5.39      0.70 o
  -5   0  20        5.83       11.29      0.90 o
  -4   0  20       18.32       21.11      0.88 o
  -3   0  20        8.36        6.67      0.61 o
  -2   0  20        1.82        3.88      0.56 o
 -12   1  20        0.61        0.28      0.34 o
 -11   1  20        1.56        1.52      0.33 o
 -10   1  20        0.17        0.19      0.45 o
  -9   1  20       10.01       11.72      0.77 o
  -8   1  20        4.20        2.59      0.53 o
  -7   1  20        0.97        0.03      0.45 o
  -6   1  20        3.27        3.39      0.57 o
  -5   1  20       13.31       14.91      0.91 o
  -4   1  20        0.00        0.47      0.47 o
  -3   1  20        8.44       12.37      0.65 o
  -2   1  20       11.89       11.72      0.66 o
 -10   2  20        4.56        3.96      0.67 o
  -9   2  20        0.03       -0.16      1.08 o
  -8   2  20        4.73        6.05      0.75 o
  -7   2  20        1.59        1.75      0.60 o
  -6   2  20        0.01        0.42      0.55 o
  -5   2  20        0.04       -0.35      0.52 o
  -4   2  20        1.36        0.38      0.81 o
 
